# Supplementary material for: Annotation of 2,507 Saccharomyces cerevisiae genomes
Source: Microbiol Spectr. 2024 Mar 15;12(4):e03582-23. doi: 10.1128/spectrum.03582-23 (PMC10986567; doi:10.1128/spectrum.03582-23)
Supplement: Table S1 — Detailed information for the genome assemblies studied. [file spectrum.03582-23-s0001.xlsx]

## Sheet: Table S1
Table S1. Detailed information for the genome assemblies studied.
Asm_tag	GenBank/1011-genome-paper_accession	Strain	Isolation_source	Geographic_location	Seq_tech	Coverage	Assembly_level	Total_seq_len (bp)	Num_contig	Contig_N50 (bp)	Contig_L50	Num_scaf	Scaf_N50 (bp)	Scaf_L50	Num_chr_plasmid	Publication	Blastn_model_num	Maker_model_num	Maker_model_ratio	All_gene_num	Total_CDS_len (bp)	Mean_gene(CDS)_len (bp)	Mean_ctg_len (bp)	Gene_density (/kb)	Non-redundant_set	Medium-high-quality_set	High-quality_set	SCF50_fam_num	SCF50_asm_specific_fam	SCF50_Marker_fam_found	SCF50_Marker_seq_found	SCF50_completeness(%)	SCF50_homolog_num	SCF50_iden_to_S288c_mean(%)	SCF60_fam_num	SCF60_asm_specific_fam	SCF60_Marker_fam_found	SCF60_Marker_seq_found	SCF60_completeness(%)	SCF60_homolog_num	SCF60_iden_to_S288c_mean(%)	SCF70_fam_num	SCF70_asm_specific_fam	SCF70_Marker_fam_found	SCF70_Marker_seq_found	SCF70_completeness(%)	SCF70_homolog_num	SCF70_iden_to_S288c_mean(%)	SCF80_fam_num
S288C	GCF_000146045.2	S288C			Sanger		Complete Genome	12157105	17	924431	6	17	924431	6	17					6002	8812524	1468	715124	0.493703	yes	yes	Yes	5010	0	1506	1506	100	1	100	5396	0	1506	1506	100	1	100	5574	0	1506	1506	100	1	100	5665
AAAA	GCA_002057635.1	S288C	NA	NA	PacBio	100.0X	Chromosome	12242942	18	813597	6	17	930506	6	17	Yue JX et al., Contrasting evolutionary genome dynamics between domesticated and wild yeasts. Nat Genet, 2017 Jun;49(6):913-924. Procházka E et al., A complete sequence of Saccharomyces paradoxus mitochondrial genome that restores the respiration in S. cerevisiae. FEMS Yeast Res, 2012 Nov;12(7):819-30.	5970	265	0.042502	6235	8934780	1433	680163	0.509273				5023	0	1506	1506	100	1	99.9992	5416	0	1506	1506	100	1	99.9992	5598	0	1506	1506	100	1	99.9992	5704
AAAB	GCA_002057805.1	DBVPG6765	NA	NA	PacBio	110.0X	Chromosome	11894910	18	795659	6	17	913017	6	17	Yue JX et al., Contrasting evolutionary genome dynamics between domesticated and wild yeasts. Nat Genet, 2017 Jun;49(6):913-924. Procházka E et al., A complete sequence of Saccharomyces paradoxus mitochondrial genome that restores the respiration in S. cerevisiae. FEMS Yeast Res, 2012 Nov;12(7):819-30.	5340	655	0.109258	5995	8543510	1425	660828	0.503997	yes	yes	Yes	4976	1	1506	1506	100	1	99.6887	5358	2	1506	1506	100	1	99.6889	5535	3	1506	1506	100	1	99.6886	5636
AAAC	GCA_002057885.1	SK1	NA	NA	PacBio	197.0X	Chromosome	12147923	18	829469	6	17	923535	6	17	Yue JX et al., Contrasting evolutionary genome dynamics between domesticated and wild yeasts. Nat Genet, 2017 Jun;49(6):913-924. Procházka E et al., A complete sequence of Saccharomyces paradoxus mitochondrial genome that restores the respiration in S. cerevisiae. FEMS Yeast Res, 2012 Nov;12(7):819-30.	5099	1002	0.164235	6101	8702760	1426	674885	0.502226	yes	yes	Yes	4970	2	1506	1506	100	1	99.4712	5350	2	1506	1506	100	1	99.4746	5524	4	1506	1506	100	1	99.4745	5632
AAAD	GCA_002057995.1	YPS128	NA	NA	PacBio	112.0X	Chromosome	11987953	18	808481	6	17	928527	6	17	Yue JX et al., Contrasting evolutionary genome dynamics between domesticated and wild yeasts. Nat Genet, 2017 Jun;49(6):913-924. Procházka E et al., A complete sequence of Saccharomyces paradoxus mitochondrial genome that restores the respiration in S. cerevisiae. FEMS Yeast Res, 2012 Nov;12(7):819-30.	5225	812	0.134504	6037	8642970	1432	665997	0.503589	yes	yes	Yes	4979	0	1506	1506	100	1	99.6059	5363	1	1506	1506	100	1	99.6058	5543	4	1506	1506	100	1	99.606	5644
AAAE	GCA_002058095.1	UWOPS03-461.4	NA	NA	PacBio	301.0X	Chromosome	11821525	18	792116	6	17	815151	6	17	Yue JX et al., Contrasting evolutionary genome dynamics between domesticated and wild yeasts. Nat Genet, 2017 Jun;49(6):913-924. Procházka E et al., A complete sequence of Saccharomyces paradoxus mitochondrial genome that restores the respiration in S. cerevisiae. FEMS Yeast Res, 2012 Nov;12(7):819-30.	4601	1399	0.233167	6000	8466270	1411	656751	0.507549	yes	yes	Yes	4945	2	1506	1506	100	1	99.3883	5327	2	1506	1506	100	1	99.3936	5498	3	1506	1506	100	1	99.3933	5604
AAAF	GCA_002058645.1	Y12	NA	NA	PacBio	217.0X	Chromosome	11964015	18	800685	6	17	901780	6	17	Yue JX et al., Contrasting evolutionary genome dynamics between domesticated and wild yeasts. Nat Genet, 2017 Jun;49(6):913-924. Procházka E et al., A complete sequence of Saccharomyces paradoxus mitochondrial genome that restores the respiration in S. cerevisiae. FEMS Yeast Res, 2012 Nov;12(7):819-30.	5210	862	0.141963	6072	8632060	1422	664668	0.507522	yes	yes	Yes	4962	3	1506	1506	100	1	99.5446	5343	4	1506	1506	100	1	99.5448	5516	4	1506	1506	100	1	99.5445	5618
AAAG	GCA_002079025.1	DBVPG6044	NA	NA	PacBio	194.0X	Chromosome	12039134	18	815565	6	17	930256	6	17	Yue JX et al., Contrasting evolutionary genome dynamics between domesticated and wild yeasts. Nat Genet, 2017 Jun;49(6):913-924. Procházka E et al., A complete sequence of Saccharomyces paradoxus mitochondrial genome that restores the respiration in S. cerevisiae. FEMS Yeast Res, 2012 Nov;12(7):819-30.	5073	1003	0.165076	6076	8615030	1418	668841	0.504687	yes	yes	Yes	4955	1	1506	1506	100	1	99.4303	5340	1	1506	1506	100	1	99.4338	5512	1	1506	1506	100	1	99.4335	5620
AAAH	GCA_000091065.2	S288C	NA	NA	NA	NA	Chromosome	586761	2	316613	1	2	316613	1	2	Foury F et al., The complete sequence of the mitochondrial genome of Saccharomyces cerevisiae. FEBS Lett, 1998 Dec 4;440(3):325-31. The complete sequence of the mitochondrial genome of Saccharomyces cerevisiae. FEBS Lett, 1998 Dec 4;440(3):325-31.	287	22	0.0711974	309	407748	1320	293380	0.52662				282	1	64	64	4.24	1	99.7145	294	1	64	64	4.24	1	99.72	294	1	64	64	4.24	1	99.7145	295
AAAI	GCA_000218975.1	Lalvin EC1118	NA	NA	whole genome shotgun (WGS) sequencing	24X	Scaffold	11659512	42	657733	7	31	776014	6	16	Novo M et al., Eukaryote-to-eukaryote gene transfer events revealed by the genome sequence of the wine yeast Saccharomyces cerevisiae EC1118. Proc Natl Acad Sci U S A, 2009 Sep 22;106(38):16333-8	4947	1041	0.173848	5988	8370900	1398	277607	0.513572	yes	yes	Yes	4995	4	1506	1506	100	1	99.5692	5379	6	1506	1506	100	1	99.5696	5564	10	1506	1506	100	1	99.5688	5690
AAAJ	GCA_003709285.1	KSD-Yc	Makgeolli	South Korea	Illumina HiSeq; PacBio	100.0X	Complete Genome	12020359	16	906490	6	16	906490	6	16		5118	1007	0.164408	6125	8685470	1418	751272	0.509552	yes	yes	Yes	4949	1	1506	1506	100	1	99.5344	5330	2	1506	1506	100	1	99.5349	5510	2	1506	1506	100	1	99.5339	5624
AAAK	GCA_004014915.1	Makgeolli	Makgeolli beverage	South Korea	Illumina HiSeq; PacBio	100.0X	Chromosome	12802041	16	934164	5	16	934164	5	16		5253	897	0.145854	6150	8657750	1408	800128	0.480392	yes	yes	Yes	4965	5	1506	1506	100	1	99.5556	5348	5	1506	1506	100	1	99.5547	5520	7	1506	1506	100	1	99.5557	5623
AAAL	GCA_003719635.1	Y169	NA	NA	Illumina MiSeq	250X	Chromosome	11960874	356	319288	13	17	910252	6	17		4626	1674	0.265714	6300	8509370	1351	33598	0.526717	yes			5061	15	1492	1520	99.07	1.0187	95.7937	5467	23	1488	1509	98.8	1.0141	95.8759	5674	41	1468	1483	97.47	1.0102	96.3044	5816
AAAM	GCA_003719665.1	X55	NA	NA	Illumina MiSeq	250X	Chromosome	11820694	366	316332	13	17	901483	6	17		3918	2413	0.38114	6331	8319320	1314	32297	0.535586	yes			5054	24	1488	1525	98.8	1.0248	93.6622	5458	38	1476	1504	98	1.0189	94.0123	5692	77	1452	1468	96.41	1.011	94.5565	5850
AAAN	GCA_001029075.1	NCIM3186	NA	NA (NA)	Illumina MiSeq sequencing	87.0X	Chromosome	12150889	1330	17288	213	17	924326	6	17	Sravanthi Goud B et al., Draft Genome Sequence of Saccharomyces cerevisiae Strain NCIM3186 Used in the Production of Bioethanol from Sweet Sorghum. Genome Announc, 2015 Jul 30;3(4)	5531	580	0.0949108	6111	8662640	1418	9136.01	0.502926	yes			4993	0	1506	1506	100	1	98.2445	5376	0	1506	1506	100	1	98.2444	5548	1	1504	1504	99.86	1	98.3077	5671
AAAO	GCA_001669875.1	HPRMAwf_D10	Spontaneous Wine Fermentation	New Zealand: Hawke's Bay	Illumina	61X	Chromosome	12117492	1365	112828	34	17	923421	6	17		5654	262	0.0442867	5916	8327560	1408	8877.28	0.48822	yes			4998	5	1506	1506	100	1	99.6902	5382	5	1506	1506	100	1	99.6887	5555	8	1506	1506	100	1	99.6903	5659
AAAP	GCA_001669905.1	T.52_3C	Spontaneous Wine Fermentation	New Zealand: Winery, West Auckland	Illumina	61X	Chromosome	12131132	1235	112877	33	17	923131	6	17		5656	248	0.0420054	5904	8327660	1411	9822.78	0.486682	yes			4995	1	1506	1506	100	1	99.7047	5377	3	1506	1506	100	1	99.7034	5553	8	1506	1506	100	1	99.7049	5666
AAAQ	GCA_001669935.1	T.52_3A	Spontaneous Wine Fermentation	New Zealand: Winery, West Auckland	Illumina	61X	Chromosome	12122583	1632	128702	30	17	922709	6	17		5667	259	0.0437057	5926	8340530	1407	7428.05	0.48884	yes			4998	5	1506	1506	100	1	99.5148	5383	9	1506	1506	100	1	99.5148	5561	12	1506	1506	100	1	99.5149	5666
AAAR	GCA_001669965.1	T.52_2H	Spontaneous Wine Fermentation	New Zealand: Winery, West Auckland	Illumina	61X	Chromosome	12111851	1312	118270	31	17	922821	6	17		5661	233	0.0395317	5894	8323010	1412	9231.59	0.486631	yes			4994	2	1506	1506	100	1	99.6114	5376	6	1506	1506	100	1	99.6108	5550	6	1506	1506	100	1	99.6113	5657
AAAS	GCA_001669995.1	Sol7-2	soil	New Zealand: West Auckland	Illumina	61X	Chromosome	12114499	1365	117328	31	17	921993	6	17		5665	246	0.0416173	5911	8334790	1410	8875.09	0.487928	yes			4998	3	1506	1506	100	1	99.6987	5383	6	1506	1506	100	1	99.6988	5560	6	1506	1506	100	1	99.698	5666
AAAT	GCA_001670025.1	HB_C_TUKITUKI2_4	Spontaneous Wine Fermentation	New Zealand: Winery, Hawke's Bay	Illumina	61X	Chromosome	12125525	1436	117722	31	17	923498	6	17		5670	259	0.0436836	5929	8349290	1408	8443.96	0.488969	yes			5003	2	1506	1506	100	1	99.5421	5390	4	1506	1506	100	1	99.5418	5560	7	1506	1506	100	1	99.5417	5673
AAAU	GCA_001670055.1	NSERVsf_F8	Spontaneous Wine Fermentation	New Zealand: Winery, Nelson	Illumina	61X	Chromosome	12122754	1359	115654	34	17	923364	6	17		5661	260	0.0439115	5921	8332610	1407	8920.35	0.48842	yes			4999	4	1506	1506	100	1	99.5923	5388	8	1506	1506	100	1	99.592	5563	14	1506	1506	100	1	99.5922	5669
AAAV	GCA_001670085.1	HCNTHsf_F8	Spontaneous Wine Fermentation	New Zealand: Winery, Hawke's Bay	Illumina	61X	Chromosome	12135904	1751	117312	33	17	923441	6	17		5639	281	0.0474662	5920	8325430	1406	6930.84	0.487809	yes			4992	5	1505	1505	99.93	1	99.7003	5381	7	1505	1505	99.93	1	99.7001	5558	13	1505	1505	99.93	1	99.7003	5672
AAAW	GCA_001670115.1	T78	Spontaneous Wine Fermentation	New Zealand: Winery, West Auckland	Illumina	61X	Chromosome	12125338	1653	117715	31	17	922714	6	17		5655	258	0.0436327	5913	8328520	1409	7335.35	0.487657	yes			4997	5	1506	1506	100	1	99.7052	5385	6	1506	1506	100	1	99.7042	5554	10	1506	1506	100	1	99.7053	5659
AAAX	GCA_001670145.1	HCNTHsf_C5	Spontaneous Wine Fermentation	New Zealand: Winery, Hawke's Bay	Illumina	61X	Chromosome	12136761	1592	113048	33	17	922812	6	17		5653	265	0.0447786	5918	8330150	1408	7623.59	0.48761	yes			4998	2	1506	1506	100	1	99.6983	5388	6	1506	1506	100	1	99.6974	5558	12	1506	1506	100	1	99.6981	5668
AAAY	GCA_001670175.1	TNPLST-4-S-2	soil	New Zealand: Tongariro National Park	Illumina	61X	Chromosome	12123588	1410	118267	31	17	922843	6	17		5655	237	0.040224	5892	8317110	1412	8598.29	0.485995	yes			4988	1	1506	1506	100	1	99.7092	5377	2	1506	1506	100	1	99.7078	5550	5	1506	1506	100	1	99.7092	5652
AAAZ	GCA_001670205.1	HB_S_GIMBLETTROAD_9	Spontaneous Wine Fermentation	New Zealand: Winery, Hawke's Bay	Illumina	61X	Chromosome	12126581	1357	115643	33	17	923085	6	17		5658	263	0.0444182	5921	8337040	1408	8936.32	0.488266	yes			5000	6	1506	1507	100	1.0006	99.6688	5390	6	1506	1507	100	1.0006	99.6685	5564	10	1506	1506	100	1	99.6683	5677
AABA	GCA_001670235.1	T8	Spontaneous Wine Fermentation	New Zealand: Winery, West Auckland	Illumina	61X	Chromosome	12121746	1488	118950	32	17	923497	6	17		5672	255	0.0430235	5927	8337800	1407	8146.33	0.488956	yes			4992	2	1506	1506	100	1	99.4582	5377	4	1506	1506	100	1	99.4579	5551	6	1506	1506	100	1	99.4584	5667
AABB	GCA_001670265.1	MTKSKsf_E2	Spontaneous Wine Fermentation	New Zealand: Winery, Martinborough	Illumina	61X	Chromosome	12117423	1320	117712	32	17	923135	6	17		5652	262	0.0443017	5914	8338880	1410	9179.87	0.488058	yes			4990	2	1506	1506	100	1	99.7029	5378	5	1506	1506	100	1	99.7024	5551	8	1506	1506	100	1	99.7028	5657
AABC	GCA_001670295.1	CRIRIwf_A11	Winery, Spontaneous Wine Fermentation	New Zealand: Central Otago	Illumina	61X	Chromosome	12123099	1550	115670	33	17	922087	6	17		5646	265	0.0448317	5911	8336040	1410	7821.35	0.487582	yes			4994	4	1506	1506	100	1	99.6841	5381	5	1506	1506	100	1	99.6842	5558	13	1506	1506	100	1	99.6841	5666
AABD	GCA_001670325.1	CDRDR_sf_H	Spontaneous Wine Fermentation	New Zealand: Central Otago	Illumina	61X	Chromosome	12131042	1487	117718	32	17	923040	6	17		5662	256	0.0432579	5918	8342750	1410	8158.06	0.487839	yes			5002	2	1506	1506	100	1	99.5787	5395	5	1506	1506	100	1	99.5797	5567	8	1506	1506	100	1	99.5802	5672
AABE	GCA_001670355.1	Soil7-1	Vineyard Soil	New Zealand: West Auckland	Illumina	61X	Chromosome	12085481	1282	110635	35	17	922839	6	17		5658	238	0.0403664	5896	8331430	1413	9427.05	0.487858	yes			4990	3	1506	1506	100	1	99.6987	5376	1	1506	1506	100	1	99.6985	5557	7	1506	1506	100	1	99.6979	5657
AABF	GCA_001670385.1	HPRMTsf_H7	Spontaneous Wine Fermentation	New Zealand: Winery, Hawke's Bay	Illumina	61X	Chromosome	12119368	1467	112865	32	17	921458	6	17		5653	252	0.0426757	5905	8327390	1410	8261.33	0.487237	yes			4993	6	1506	1506	100	1	99.6898	5376	6	1506	1506	100	1	99.6887	5555	8	1506	1506	100	1	99.69	5660
AABG	GCA_001670415.1	WI_S_OAKURA_4	Spontaneous Wine Fermentation	New Zealand: Winery, Waiheke Island	Illumina	61X	Chromosome	12102038	1392	112362	33	17	922729	6	17		5649	244	0.0414051	5893	8314220	1411	8693.99	0.486943	yes			4992	2	1506	1506	100	1	99.7093	5381	4	1506	1506	100	1	99.7086	5553	7	1506	1506	100	1	99.7091	5655
AABH	GCA_001670845.1	HB_S_BILANCHER_12	Spontaneous Wine Fermentation	New Zealand: Winery, Hawke's Bay	Illumina	61X	Chromosome	12128365	1413	117705	33	17	922891	6	17		5658	258	0.0436105	5916	8332480	1408	8583.41	0.487782	yes			4993	4	1506	1506	100	1	99.6087	5384	8	1506	1506	100	1	99.6072	5556	10	1506	1506	100	1	99.6086	5665
AABI	GCA_001670935.1	HB_S_GIMBLETTROAD_22	Spontaneous Wine Fermentation	New Zealand: Winery, Hawke's Bay	Illumina	61X	Chromosome	12128951	1453	117719	32	17	922618	6	17		5653	262	0.0442942	5915	8333460	1409	8347.52	0.487676	yes			5006	6	1506	1506	100	1	99.7036	5387	9	1506	1506	100	1	99.7028	5560	11	1506	1506	100	1	99.7035	5665
AABJ	GCA_001670965.1	HB_C_OMARUNUI_7	Spontaneous Wine Fermentation	New Zealand: Winery, Hawke's Bay	Illumina	61X	Chromosome	12114202	1424	117720	32	17	923217	6	17		5659	253	0.0427943	5912	8326450	1408	8507.16	0.488022	yes			5002	2	1506	1506	100	1	99.5666	5387	6	1506	1506	100	1	99.5657	5553	7	1506	1506	100	1	99.5669	5667
AABK	GCA_001670995.1	HB_C_TUKITUKI1_16	Spontaneous Wine Fermentation	New Zealand: Winery, Hawke's Bay	Illumina	61X	Chromosome	12124525	1608	114008	32	17	921225	6	17		5671	269	0.0452862	5940	8359970	1407	7540.13	0.489916	yes			4999	5	1506	1506	100	1	99.478	5390	11	1506	1506	100	1	99.4778	5574	18	1506	1506	100	1	99.4777	5684
AABL	GCA_001671025.1	WI_S_JASA_5	Spontaneous Wine Fermentation	New Zealand: Winery, Waiheke Island	Illumina	61X	Chromosome	12111362	1246	112817	35	17	922573	6	17		5653	251	0.0425136	5904	8325630	1410	9720.19	0.487476	yes			4995	4	1506	1506	100	1	99.7133	5385	4	1506	1506	100	1	99.713	5561	8	1506	1506	100	1	99.713	5665
AABM	GCA_001671055.1	T52	Spontaneous Wine Fermentation	New Zealand: Winery, West Auckland	Illumina	61X	Chromosome	12120870	1476	121511	32	17	922908	6	17		5660	262	0.0442418	5922	8331870	1407	8211.97	0.488579	yes			5000	6	1506	1506	100	1	99.5286	5388	7	1506	1506	100	1	99.5275	5559	10	1506	1506	100	1	99.5289	5665
AABN	GCA_001671085.1	HB_C_KOROKIPO_3	Spontaneous Wine Fermentation	New Zealand: Winery, Hawke's Bay	Illumina	61X	Chromosome	12126160	1224	117743	31	17	922939	6	17		5659	253	0.0427943	5912	8333410	1410	9906.99	0.487541	yes			5003	6	1506	1506	100	1	99.6963	5389	8	1506	1506	100	1	99.6959	5560	8	1506	1506	100	1	99.6964	5665
AABO	GCA_001671115.1	HB_C_OMARUNUI_14	Spontaneous Wine Fermentation	New Zealand: Winery, Hawke's Bay	Illumina	61X	Chromosome	12125340	1372	117716	31	17	922909	6	17		5674	267	0.0449419	5941	8342140	1404	8837.71	0.489966	yes			5008	8	1506	1506	100	1	99.4863	5397	11	1506	1506	100	1	99.4857	5573	19	1506	1506	100	1	99.4863	5684
AABP	GCA_001671165.1	HB_C_OMARUNUI_6	Spontaneous Wine Fermentation	New Zealand: Winery, Hawke's Bay	Illumina	61X	Chromosome	12120079	1183	114010	33	17	922813	6	17		5654	242	0.0410448	5896	8325760	1412	10245.2	0.486465	yes			4996	5	1506	1506	100	1	99.7041	5380	9	1506	1506	100	1	99.703	5555	12	1506	1506	100	1	99.7035	5663
AABQ	GCA_001671195.1	WA_C_WAITAKEREROAD_7	Spontaneous Wine Fermentation	New Zealand: Winery, West Auckland	Illumina	61X	Chromosome	12121199	1295	121130	31	17	922951	6	17		5664	236	0.04	5900	8327740	1411	9360	0.486751	yes			4993	5	1506	1506	100	1	99.5934	5377	6	1506	1506	100	1	99.5925	5553	10	1506	1506	100	1	99.5933	5666
AABR	GCA_001671225.1	WI_C_MB95MBMZ_4	Spontaneous Wine Fermentation	New Zealand: Winery, Waiheke Island	Illumina	61X	Chromosome	12090979	1437	113384	34	17	923156	6	17		5647	256	0.0433678	5903	8319440	1409	8414.04	0.488215	yes			4993	3	1506	1506	100	1	99.696	5383	6	1506	1506	100	1	99.6944	5554	7	1506	1506	100	1	99.6961	5662
AABS	GCA_001671255.1	WI_C_MBSP_15	Spontaneous Wine Fermentation	New Zealand: Winery, Waiheke Island	Illumina	61X	Chromosome	12100095	1445	117715	32	17	923476	6	17		5645	259	0.0438686	5904	8324120	1410	8373.77	0.48793	yes			4993	3	1506	1506	100	1	99.7027	5379	6	1506	1506	100	1	99.7015	5561	11	1506	1506	100	1	99.7025	5668
AABT	GCA_001671285.1	WI_C_MBSP_4	Spontaneous Wine Fermentation	New Zealand: Winery, Waiheke Island	Illumina	61X	Chromosome	12122800	1284	118531	30	17	922983	6	17		5666	255	0.043067	5921	8342990	1409	9441.43	0.488419	yes			5005	7	1506	1506	100	1	99.6488	5389	8	1506	1506	100	1	99.648	5563	10	1506	1506	100	1	99.6488	5678
AABU	GCA_001671315.1	T.52_5E	Spontaneous Wine Fermentation	New Zealand: Winery, West Auckland	Illumina	61X	Chromosome	12125002	1324	115475	33	17	922882	6	17		5647	245	0.0415818	5892	8317010	1412	9157.86	0.485938	yes			4991	6	1506	1506	100	1	99.692	5378	10	1506	1506	100	1	99.6894	5547	13	1506	1506	100	1	99.6915	5653
AABV	GCA_001671345.1	WA_C_KINGSMILL_10	Spontaneous Wine Fermentation	New Zealand: Winery, West Auckland	Illumina	61X	Chromosome	12115126	1201	109164	35	17	922747	6	17		5660	260	0.0439189	5920	8331850	1407	10087.5	0.488645	yes			4997	4	1506	1506	100	1	99.5985	5384	7	1506	1506	100	1	99.596	5556	8	1506	1506	100	1	99.5999	5668
AABW	GCA_001671375.1	WA_C_MATES_10	Spontaneous Wine Fermentation	New Zealand: Winery, West Auckland	Illumina	61X	Chromosome	12121198	1551	117308	31	17	923017	6	17		5651	262	0.0443091	5913	8324240	1408	7815.09	0.487823	yes			4996	6	1506	1506	100	1	99.6945	5386	6	1506	1506	100	1	99.6937	5561	11	1506	1506	100	1	99.694	5665
AABX	GCA_001671405.1	WSERCsf_G4	Spontaneous Wine Fermentation	New Zealand: Winery, Wairau	Illumina	61X	Chromosome	12099180	1499	117726	33	17	923418	6	17		5635	253	0.0429688	5888	8301270	1410	8071.5	0.486645	yes			4991	3	1505	1505	99.93	1	99.6997	5371	5	1505	1505	99.93	1	99.6992	5544	8	1505	1505	99.93	1	99.6997	5648
AABY	GCA_001671435.1	HB_S_GIMBLETTROAD_5	Spontaneous Wine Fermentation	New Zealand: Winery, Hawke's Bay	Illumina	61X	Chromosome	12132872	1588	123236	32	17	923341	6	17		5685	276	0.046301	5961	8369120	1404	7640.35	0.49131	yes			5009	5	1506	1506	100	1	99.1446	5397	6	1506	1506	100	1	99.1442	5585	16	1506	1506	100	1	99.1442	5699
AABZ	GCA_001671565.1	HCNKIsf_G7	Spontaneous Wine Fermentation	New Zealand: Winery, Hawke's Bay	Illumina	61X	Chromosome	12117350	1300	118952	31	17	923159	6	17		5653	264	0.0446172	5917	8331490	1408	9321.04	0.488308	yes			5000	3	1506	1506	100	1	99.7051	5381	3	1506	1506	100	1	99.7048	5556	8	1506	1506	100	1	99.7054	5666
AACA	GCA_001671595.1	WSETAwf_B1	Spontaneous Wine Fermentation	New Zealand: Wairau	Illumina	61X	Chromosome	12118701	1483	117714	30	17	922583	6	17		5646	265	0.0448317	5911	8325080	1408	8171.75	0.487759	yes			4994	5	1506	1506	100	1	99.6975	5380	8	1506	1506	100	1	99.697	5554	11	1506	1506	100	1	99.6975	5669
AACB	GCA_001671625.1	NSEBRsf_A9	Spontaneous Wine Fermentation	New Zealand: Winery, Nelson	Illumina	61X	Chromosome	12135818	1510	117789	32	17	923298	6	17		5674	266	0.0447811	5940	8352270	1406	8036.97	0.48946	yes			5002	3	1506	1506	100	1	99.5843	5391	6	1506	1506	100	1	99.5834	5565	6	1506	1506	100	1	99.5842	5680
AACC	GCA_001671655.1	MARARsf_A10	Spontaneous Wine Fermentation	New Zealand: Winery, Martinborough	Illumina	61X	Chromosome	12117134	1616	117727	31	17	923255	6	17		5670	269	0.0452938	5939	8339420	1404	7498.23	0.490132	yes			5003	4	1506	1506	100	1	99.5433	5395	13	1506	1506	100	1	99.5441	5566	16	1506	1506	100	1	99.5442	5676
AACD	GCA_001671685.1	T16	Spontaneous Fermentation, Winery, West Auckland, New Zealand	New Zealand: West Auckland	Illumina	61X	Chromosome	12118824	1350	118958	32	17	923091	6	17		5655	258	0.0436327	5913	8330380	1409	8976.91	0.487919	yes			4998	4	1506	1506	100	1	99.6951	5387	8	1506	1506	100	1	99.695	5559	10	1506	1506	100	1	99.6951	5677
AACE	GCA_001671715.1	WA_C_CODDINGTON_2	Spontaneous Wine Fermentation	New Zealand: West Auckland	Illumina	61X	Chromosome	12121325	1501	117303	32	17	923034	6	17		5673	256	0.0431776	5929	8349370	1408	8075.5	0.489138	yes			5006	7	1506	1506	100	1	99.4751	5393	11	1506	1506	100	1	99.475	5565	13	1506	1506	100	1	99.4755	5674
AACF	GCA_001671745.1	T.52_5A	Spontaneous Wine Fermentation	New Zealand: Winery, West Auckland	Illumina	61X	Chromosome	12112976	1275	115650	33	17	923020	6	17		5660	244	0.0413279	5904	8330370	1411	9500.37	0.487411	yes			4989	1	1506	1506	100	1	99.6092	5372	2	1506	1506	100	1	99.6063	5543	2	1506	1506	100	1	99.6098	5656
AACG	GCA_001671775.1	WA_C_MATES_13	Spontaneous Wine Fermentation	New Zealand: Winery, West Auckland	Illumina	61X	Chromosome	12124762	1581	118214	29	17	923225	6	17		5656	251	0.042492	5907	8323400	1409	7669.05	0.487185	yes			4999	8	1506	1506	100	1	99.6955	5386	9	1506	1506	100	1	99.6946	5559	14	1506	1506	100	1	99.6954	5665
AACH	GCA_001671805.1	HB_C_KOROKIPO_12	Spontaneous Wine Fermentation	New Zealand: Winery, Hawke's Bay	Illumina	61X	Chromosome	12111380	1567	115452	32	17	923451	6	17		5653	255	0.0431618	5908	8323970	1409	7729.02	0.487806	yes			5003	7	1506	1506	100	1	99.6547	5390	8	1506	1506	100	1	99.6546	5558	10	1505	1505	99.93	1	99.699	5669
AACI	GCA_001671835.1	WI_S_JASA_13	Spontaneous Wine Fermentation	New Zealand: Winery, Waiheke Island	Illumina	61X	Chromosome	12111137	1330	115657	33	17	922897	6	17		5662	248	0.0419628	5910	8326790	1409	9106.12	0.487981	yes			4996	5	1506	1506	100	1	99.6204	5386	5	1506	1506	100	1	99.6206	5558	11	1506	1506	100	1	99.6198	5667
AACJ	GCA_001671865.1	HB_C_TUKITUKI2_10	Spontaneous Wine Fermentation	New Zealand: Winery, Hawke's Bay	Illumina	61X	Chromosome	12098296	1376	118261	31	17	923375	6	17		5642	260	0.0440529	5902	8318270	1409	8792.37	0.487837	yes			4995	4	1506	1506	100	1	99.693	5380	7	1506	1506	100	1	99.6928	5554	11	1506	1506	100	1	99.693	5658
AACK	GCA_001671895.1	HB_S_GIMBLETTROAD_14	Spontaneous Wine Fermentation	New Zealand: Winery, Hawke's Bay	Illumina	61X	Chromosome	12119261	1307	118260	31	17	922903	6	17		5663	248	0.0419557	5911	8330840	1409	9272.58	0.487736	yes			4992	4	1506	1506	100	1	99.6315	5379	4	1506	1506	100	1	99.631	5549	5	1506	1506	100	1	99.6313	5661
AACL	GCA_001671925.1	T63	Spontaneous Wine Fermentation	New Zealand: Winery, West Auckland	Illumina	61X	Chromosome	12115926	1337	114001	33	17	922698	6	17		5661	253	0.0427798	5914	8334220	1409	9062.02	0.488118	yes			4999	2	1506	1506	100	1	99.5975	5382	4	1506	1506	100	1	99.5967	5558	8	1506	1506	100	1	99.5974	5665
AACM	GCA_001671955.1	HB_S_BILANCHER_6	Spontaneous Wine Fermentation	New Zealand: Winery, Hawke's Bay	Illumina	61X	Chromosome	12126899	1392	115655	33	17	923234	6	17		5654	260	0.0439635	5914	8332040	1409	8711.85	0.487676	yes			4995	3	1506	1506	100	1	99.6185	5383	5	1506	1506	100	1	99.6175	5554	11	1506	1506	100	1	99.6184	5661
AACN	GCA_001671985.1	HB_S_GIMBLETTROAD_16	Spontaneous Wine Fermentation	New Zealand: Winery, Hawke's Bay	Illumina	61X	Chromosome	12133991	1689	112771	33	17	923103	6	17		5664	278	0.0467856	5942	8349480	1405	7184.13	0.489699	yes			5008	6	1506	1506	100	1	99.662	5404	12	1506	1506	100	1	99.6614	5576	17	1506	1506	100	1	99.6636	5683
AACO	GCA_003086655.1	BY4742	cultured	China: Shangahi	PacBio	320.0X	Complete Genome	12165468	16	930523	6	16	930523	6	16	Shao Y et al., Creating a functional single-chromosome yeast. Nature, 2018 Aug;560(7718):331-335	5944	301	0.0481986	6245	8899250	1425	760342	0.513338	yes	yes	Yes	5008	0	1506	1506	100	1	99.9991	5402	0	1506	1506	100	1	99.9991	5582	0	1506	1506	100	1	99.9991	5695
AACP	GCA_002571405.2	CEN.PK113-7D; CBS 8340	NA	Netherlands	Oxford Nanopore MiniION	49.0X	Chromosome	12077893	19	806478	6	18	912802	6	18	Salazar AN et al., Nanopore sequencing enables near-complete de novo assembly of Saccharomyces cerevisiae reference strain CEN.PK113-7D. FEMS Yeast Res, 2017 Nov 1;17(7)	5545	680	0.109237	6225	8640500	1388	635679	0.515404	yes	yes	Yes	5014	2	1506	1506	100	1	99.8355	5404	3	1506	1506	100	1	99.8374	5585	4	1506	1506	100	1	99.837	5717
AACQ	GCA_001051215.1	ySR127	NA	NA	Illumina	186X	Complete Genome	12086345	17	922588	6	17	922588	6	17	Chan K et al., An APOBEC3A hypermutation signature is distinguishable from the signature of background mutagenesis by APOBEC3B in human cancers. Nat Genet, 2015 Sep;47(9):1067-72. Base damage within single-strand DNA underlies in vivo hypermutability induced by a ubiquitous environmental agent., PLoS Genet, 2012;8(12):e1003149. Yang Y et al., Hypermutability of damaged single-strand DNA formed at…	5857	327	0.0528784	6184	8833160	1428	710961	0.511652	yes	yes	Yes	5014	0	1506	1506	100	1	99.9256	5406	0	1506	1506	100	1	99.9242	5587	3	1506	1506	100	1	99.9242	5700
AACR	GCA_004328465.1	ySR128	NA	NA	Illumina HiSeq; Illumina GAII	297.0X	Complete Genome	12134345	17	923263	6	17	923263	6	17	Roberts SA et al., Clustered mutations in yeast and in human cancers can arise from damaged long single-strand DNA regions. Mol Cell, 2012 May 25;46(4):424-35	5895	320	0.0514883	6215	8849060	1424	713785	0.512183	yes	yes	Yes	5027	2	1506	1506	100	1	99.9255	5424	2	1506	1506	100	1	99.9241	5609	4	1506	1506	100	1	99.9241	5721
AACS	GCA_009738405.1	SK23	NA	India	Oxford Nanopore MiniION	30.0X	Chromosome	12059803	30	693698	7	17	921446	6	17		829	6363	0.884733	7192	5767280	802	401993	0.596361	yes			5395	312	1221	1410	81.07	1.1547	65.0244	5942	514	1118	1238	74.23	1.1073	67.0922	6382	890	964	1004	64.01	1.0414	70.5535	6692
AACT	GCA_001592655.1	BSPX042	NA	NA (NA)	Illumina HiSeq	147.0X	Chromosome	12071877	639	42763	94	17	923689	6	17		5512	590	0.0966896	6102	8548350	1401	18891.8	0.505472	yes			4995	5	1501	1513	99.66	1.0079	99.7687	5376	6	1501	1513	99.66	1.0079	99.7683	5554	10	1501	1513	99.66	1.0079	99.7682	5669
AACU	GCA_014133995.1	LW2591Y	NA	NA	Illumina MiSeq; Oxford Nanopore MiniION	132.0X	Chromosome	11842600	30	799432	6	18	921687	6	18		5822	232	0.0383218	6054	8691430	1436	394753	0.511205	yes	yes	Yes	4990	1	1506	1506	100	1	99.9992	5376	1	1506	1506	100	1	99.9992	5553	2	1506	1506	100	1	99.9992	5650
AACV	GCA_015363515.1	HJ	Huangjiu fermentation mash	China: Wuxi	PacBio	100.0X	Chromosome	11974362	22	776439	6	22	776439	6	17		3555	2507	0.41356	6062	8597590	1418	544289	0.506248	yes	yes		4946	1	1504	1505	99.86	1.0006	99.4284	5324	2	1504	1505	99.86	1.0006	99.4286	5502	6	1503	1503	99.8	1	99.459	5605
AACW	GCA_001584535.1	MT1	Chinese Maotai flavor liquor	China: Guizhou (27.51 N 106.22 E)	Illumina MiSeq	100.0X	Contig	11620879	125	390837	10	NA	NA	NA	17		2390	3589	0.600268	5979	8201590	1372	92967	0.514505	yes			4976	17	1495	1524	99.26	1.0193	96.9822	5359	21	1490	1518	98.93	1.0187	97.1363	5550	30	1480	1500	98.27	1.0135	97.3803	5690
AACX	GCA_000766165.2	YS9	baker (Singapore baking strain)	Singapore	Illumina HiSeq	100.0X	Scaffold	11606437	1519	16148	219	851	30727	115			2578	3294	0.560967	5872	8344500	1421	7640.84	0.505926	yes			4932	2	1501	1522	99.66	1.0139	99.0251	5307	6	1500	1519	99.6	1.0126	99.0547	5479	7	1497	1516	99.4	1.0126	99.127	5584
AACY	GCA_015251875.1	YPS1009	oak exudate	USA: Mettler Woods, NJ	Illumina HiSeq	100X	Scaffold	11629429	696	58138	59	444	111092	30		Hays M et al., A natural variant of the essential host gene MMS21 restricts the parasitic 2-micron plasmid in Saccharomyces cerevisiae. Elife, 2020 Oct 16;9. Hays M et al., A natural variant of the essential host gene MMS21 restricts the parasitic 2-micron plasmid in Saccharomyces cerevisiae, eLife, 2020;9.	2568	3267	0.559897	5835	8297600	1422	16708.9	0.501744				4952	3	1504	1504	99.86	1	99.2942	5330	4	1503	1503	99.8	1	99.316	5507	7	1501	1501	99.66	1	99.3767	5609
AACZ	GCA_015251915.1	PW5	raphia palm wine	Nigeria: Aba, Abia state	Illumina HiSeq	100X	Scaffold	11799606	3869	9035	392	1057	25202	144		Hays M et al., A natural variant of the essential host gene MMS21 restricts the parasitic 2-micron plasmid in Saccharomyces cerevisiae. Elife, 2020 Oct 16;9. Hays M et al., A natural variant of the essential host gene MMS21 restricts the parasitic 2-micron plasmid in Saccharomyces cerevisiae, eLife, 2020;9.	2203	3611	0.621087	5814	7914450	1361	3049.78	0.492728				4941	16	1486	1513	98.67	1.0181	95.1971	5316	23	1484	1512	98.53	1.0188	95.2706	5511	35	1469	1485	97.54	1.0108	95.7838	5635
AADA	GCA_000766185.2	YJM339	clinical sample (Clinical isolate)	N/A	Illumina HiSeq	102.0X	Scaffold	11624690	860	29900	118	554	47674	74			2665	3230	0.547922	5895	8402990	1425	13517.1	0.50711	yes			4935	1	1504	1517	99.86	1.0086	99.2933	5302	2	1504	1517	99.86	1.0086	99.2938	5478	6	1503	1516	99.8	1.0086	99.3221	5588
AADB	GCA_000766435.2	BY4742	laboratory sample (S288C-derivative laboratory strain)	N/A	Illumina HiSeq	103.0X	Scaffold	11614948	717	48694	73	418	108974	35			2633	3256	0.552895	5889	8345450	1417	16199.4	0.507019				4975	2	1505	1505	99.93	1	99.8247	5363	4	1505	1505	99.93	1	99.8243	5541	5	1505	1505	99.93	1	99.8246	5648
AADC	GCA_000766595.2	SEY6210	laboratory sample (Laboratory strain)	N/A	Illumina HiSeq	106.0X	Scaffold	11605909	652	55449	70	366	122714	28			2802	3070	0.52282	5872	8352460	1422	17800.5	0.505949	yes			4963	1	1505	1505	99.93	1	99.7468	5347	1	1505	1505	99.93	1	99.7468	5521	2	1505	1505	99.93	1	99.7466	5629
AADD	GCA_013183845.1	AWRI935	wine	USA	Illumina	11.7X	Scaffold	17229670	4805	7579	497	4774	7751	485		Langdon QK et al., Fermentation innovation through complex hybridization of wild and domesticated yeasts. Nat Ecol Evol, 2019 Nov;3(11):1576-1586	1951	6404	0.766487	8355	10563400	1264	3585.78	0.484919	yes			5078	34	1469	2176	97.54	1.4812	93.6449	5571	57	1460	2130	96.94	1.4589	93.8717	6018	97	1437	2020	95.41	1.4057	94.4463	6766
AADE	GCA_000766245.2	Y55	laboratory sample (Laboratory strain)	N/A	Illumina HiSeq	112.0X	Scaffold	11644991	722	48847	74	413	107844	35			2812	3050	0.5203	5862	8345530	1424	16128.8	0.503392				4950	0	1505	1505	99.93	1	99.3969	5327	2	1505	1505	99.93	1	99.3972	5501	4	1505	1505	99.93	1	99.3968	5598
AADF	GCA_000766535.2	X2180-1A	laboratory sample (S288C-derivative laboratory strain)	N/A	Illumina HiSeq	112.0X	Scaffold	11627096	700	47102	76	409	105189	37			2896	2969	0.506223	5865	8341640	1422	16610.1	0.504425	yes			4985	2	1504	1504	99.86	1	99.7867	5366	4	1503	1503	99.8	1	99.8135	5542	5	1503	1503	99.8	1	99.8135	5642
AADG	GCA_000766555.2	D273-10B	laboratory sample (Laboratory strain)	N/A	Illumina HiSeq	112.0X	Scaffold	11647300	694	48716	73	403	109147	36			2616	3279	0.556234	5895	8356070	1417	16782.9	0.506126	yes			4968	2	1504	1504	99.86	1	99.5602	5348	3	1503	1503	99.8	1	99.593	5528	6	1503	1503	99.8	1	99.598	5636
AADH	GCA_018831675.1	KMLY1-2	homemade sourdough	China: Shangdong	PacBio RSII	113.0X	Contig	11793347	31	766739	7	NA	NA	NA			2330	3807	0.620336	6137	8238930	1343	380431	0.520378	yes			4959	22	1482	1515	98.4	1.0222	96.8512	5351	29	1479	1501	98.2	1.0148	96.9088	5568	51	1468	1481	97.47	1.0088	97.2493	5709
AADI	GCA_012275245.1	FDAARGOS_613	distillery	Unknown	PacBio; Illumina	1143X	Contig	14455402	62	585723	8	NA	NA	NA		Sichtig H et al., FDA-ARGOS is a database with public quality-controlled reference genomes for diagnostic use and regulatory science. Nat Commun, 2019 Jul 25;10(1):3313	1677	5763	0.774597	7440	9866760	1326	233152	0.514686	yes			5069	26	1501	1751	99.66	1.1665	97.3836	5490	38	1493	1732	99.13	1.16	97.6237	5782	77	1488	1680	98.8	1.129	97.7128	6022
AADJ	GCA_000773925.1	9464	NA	NA	PacBio	117.0X	Contig	12534098	38	818518	6	NA	NA	NA		Berlin K et al., Assembling large genomes with single-molecule sequencing and locality-sensitive hashing. Nat Biotechnol, 2015 Jun;33(6):623-30	3274	3011	0.479077	6285	8955110	1425	329845	0.501432	yes	yes		4980	2	1504	1504	99.86	1	99.7628	5366	2	1504	1504	99.86	1	99.7629	5547	5	1504	1504	99.86	1	99.7628	5665
AADK	GCA_017165605.1	C3-06	NA	NA	PacBio Sequel	12.0X	Contig	12581086	42	594019	7	NA	NA	NA			3482	2883	0.452946	6365	8984280	1412	299550	0.505918	yes	yes		4958	2	1497	1531	99.4	1.0227	99.3682	5352	2	1496	1529	99.33	1.022	99.4048	5543	8	1494	1523	99.2	1.0194	99.4413	5676
AADL	GCA_017165635.1	C5-63	NA	NA	PacBio Sequel	12.0X	Contig	12401950	34	928630	6	NA	NA	NA			2731	3520	0.56311	6251	8876310	1420	364763	0.504034	yes	yes		4972	2	1502	1510	99.73	1.0053	99.4411	5359	2	1500	1508	99.6	1.0053	99.5224	5549	6	1500	1505	99.6	1.0033	99.5218	5679
AADM	GCA_017165595.1	C7-143	NA	NA	PacBio Sequel	12.0X	Contig	12667561	39	853012	6	NA	NA	NA			3321	3087	0.481742	6408	9004560	1405	324809	0.505859	yes	yes		4996	3	1503	1532	99.8	1.0192	99.4699	5394	8	1503	1528	99.8	1.0166	99.4756	5587	14	1501	1526	99.66	1.0166	99.5392	5724
AADN	GCA_011393155.1	YJM653	broncho-alveolar lavage clinical sample	NA	454	12.96X	Scaffold	12159199	2360	8226	430	542	227617	17			1265	4758	0.789972	6023	7783490	1292	5152.2	0.495345				4972	15	1463	1511	97.14	1.0328	92.3249	5360	35	1447	1487	96.08	1.0276	92.7212	5610	89	1404	1420	93.22	1.0113	93.7919	5781
AADO	GCA_011799815.1	Jean-Talon	Intendant's Palace archeological site, Quebec City, Canada	Canada:Quebec City	Oxford Nanopore MinION; Illumina HiSeq	120.0X	Chromosome	11574851	29	712623	7	29	712623	7	17		4601	1420	0.235841	6021	8216020	1365	399133	0.520179	yes	yes	Yes	4966	7	1506	1506	100	1	99.4547	5346	9	1506	1506	100	1	99.4547	5541	15	1506	1506	100	1	99.4547	5676
AADP	GCA_001983315.1	131	fermented masau fruits	Zimbabwe	Illumina MiSeq; PacBio	122.0X	Contig	12005589	236	111157	34	NA	NA	NA			2201	3808	0.633716	6009	8157600	1358	50871.1	0.500517	yes			4729	6	1424	1434	94.55	1.007	98.3879	5100	12	1424	1432	94.55	1.0056	98.3716	5279	27	1418	1425	94.15	1.0049	98.5728	5419
AADQ	GCA_011393185.1	YJM326	clinical sample	USA	454	13.46X	Scaffold	11890196	1418	15192	229	341	356386	13			3035	2935	0.491625	5970	8187040	1371	8385.19	0.502094				4970	6	1494	1508	99.2	1.0093	97.164	5364	11	1483	1494	98.47	1.0074	97.4719	5545	16	1479	1487	98.2	1.0054	97.5622	5687
AADR	GCA_013181245.1	AWRI1432	active dried yeast packet	NA	Illumina	13.5X	Scaffold	21895797	6692	6125	936	6633	6225	913		Langdon QK et al., Fermentation innovation through complex hybridization of wild and domesticated yeasts. Nat Ecol Evol, 2019 Nov;3(11):1576-1586	2283	8278	0.783827	10561	13141000	1244	3271.94	0.48233	yes			5167	51	1475	2735	97.94	1.8542	94.3354	5787	75	1463	2648	97.14	1.8099	94.6662	6424	187	1431	2493	95.01	1.7421	95.4445	7607
AADS	GCA_001611835.1	Lalvin L2056	village (vineyard)	France:Rhone (45.790360 N 5.179446 E)	454	13.8X	Contig	13854308	4677	6190	638	NA	NA	NA			2425	4792	0.663988	7217	8931460	1238	2962.22	0.520921	yes			5087	24	1497	1734	99.4	1.1583	96.6052	5578	40	1494	1695	99.2	1.1345	96.6625	5905	62	1481	1646	98.33	1.1114	96.9155	6208
AADT	GCA_011393215.1	YPS1009	oak tree exudates in Mettler Woods	USA: New Jersey	454; ABI 3730	13.93X	Scaffold	12007916	2059	9044	394	427	366282	12			1494	4251	0.739948	5745	7790870	1356	5831.92	0.478434				4904	10	1467	1497	97.41	1.0204	94.1567	5254	33	1455	1478	96.61	1.0158	94.4384	5460	67	1417	1424	94.09	1.0049	95.3948	5585
AADU	GCA_007556415.1	NRRL Y-567	distillery yeast	NA	PacBio RSII	132X	Contig	12820539	51	594803	8	NA	NA	NA		McIntyre ABR et al., Single-molecule sequencing detection of N6-methyladenine in microbial reference materials. Nat Commun, 2019 Feb 4;10(1):579	2539	4185	0.622397	6724	8792060	1308	251383	0.524471	yes			5063	2	1489	1599	98.87	1.0738	94.4979	5486	4	1478	1560	98.14	1.0554	94.7953	5730	5	1466	1534	97.34	1.0463	95.065	5951
AADV	GCA_004114265.1	SA1	Brazilian bioethanol plant	Brazil	Illumina HiSeq	134.0X	Scaffold	11631176	247	106464	30	227	130414	28			2773	3121	0.529522	5894	8313730	1411	47089.8	0.506742	yes	yes		4949	0	1506	1506	100	1	99.4289	5321	0	1506	1506	100	1	99.4325	5491	3	1504	1504	99.86	1	99.4825	5581
AADW	GCA_000568005.1	R008	Raboso bunch grape	Italy: Tezze di Piave (TV)	454	14.0X	Chromosome	11601448	309	78181	48	32	729960	7	18	Treu L et al., The impact of genomic variability on gene expression in environmental Saccharomyces cerevisiae strains. Environ Microbiol, 2014 May;16(5):1378-97	4834	1053	0.178869	5887	8247920	1401	37545.1	0.507437	yes			4977	5	1505	1509	99.93	1.0026	98.706	5354	6	1503	1509	99.8	1.0039	98.7714	5539	12	1500	1502	99.6	1.0013	98.7991	5654
AADX	GCA_002807125.1	SPSC01	starch-/glucose-feed stock (bioethanol lab or plant)	China:(northeast) (41.48 N 123.18 E)	Illumina	14.6X	Scaffold	11372406	367	83767	40	304	114510	28	16		2673	3088	0.536018	5761	8172880	1419	30987.5	0.506577	yes	yes		4908	4	1503	1508	99.8	1.0033	98.8547	5278	5	1500	1505	99.6	1.0033	98.9349	5447	7	1500	1504	99.6	1.0026	98.9295	5552
AADY	GCA_002271945.1	Y12	NA	NA	PacBio	145X	Chromosome	11688012	23	786744	6	23	786744	6	16		2996	2948	0.495962	5944	8468610	1425	508174	0.508555				4892	2	1497	1503	99.4	1.004	99.0873	5264	3	1495	1498	99.26	1.002	99.1453	5434	4	1493	1497	99.13	1.0026	99.1838	5526
AADZ	GCA_001029995.1	GSY2239	derived from the industrial brewing strain GSY161	USA: Stanford, CA	454	15.0X	Contig	11537987	568	60719	58	NA	NA	NA		U'Ren JM 'et al., Draft Genome Sequence of the Ale-Fermenting Saccharomyces cerevisiae Strain GSY2239. Genome Announc, 2015 Jul 23;3(4)	2297	3658	0.614274	5955	8152690	1369	20313.4	0.516121	yes			4985	3	1501	1520	99.66	1.0126	97.3959	5365	7	1498	1513	99.46	1.01	97.483	5556	14	1488	1495	98.8	1.0047	97.7083	5694
AAEA	GCA_011393115.1	WE372	wine	South Africa: Cape Town	454	15.5X	Scaffold	12427767	2522	7283	499	547	401099	10			2661	3269	0.551265	5930	7864270	1326	4927.74	0.477157	yes			4956	11	1471	1495	97.67	1.0163	94.2518	5350	48	1455	1467	96.61	1.0082	94.6881	5550	76	1428	1440	94.82	1.0084	95.2502	5696
AAEB	GCA_011393135.1	YJM320	clinical blood sample	USA	454; ABI 3730	15.7X	Scaffold	11819592	653	49771	78	260	281856	15			1593	4429	0.73547	6022	8342040	1385	18100.4	0.509493				4957	2	1500	1511	99.6	1.0073	98.2252	5323	4	1496	1509	99.33	1.0086	98.3437	5525	14	1488	1493	98.8	1.0033	98.518	5639
AAEC	GCA_000766455.2	JK9-3d	laboratory sample (Laboratory strain)	N/A	Illumina HiSeq	154.0X	Scaffold	11603065	754	49013	78	431	103867	34			2562	3302	0.563097	5864	8312650	1418	15388.7	0.505384	yes			4972	0	1503	1503	99.8	1	99.7596	5349	1	1503	1503	99.8	1	99.7596	5522	3	1503	1503	99.8	1	99.7594	5622
AAED	GCA_017865655.1	SXQ4	NA	China:Xinghuacun in Shanxi (37.33 N 111.90 E）	Illumina HiSeq	155.3X	Scaffold	11622453	448	102707	34	421	104334	32		Han DY et al., Adaptive Gene Content and Allele Distribution Variations in the Wild and Domesticated Populations of Saccharomyces cerevisiae. al., Front Microbiolal., , 2021;12:631250	2680	3242	0.54745	5922	8304540	1402	25943	0.509531	yes	yes		4937	2	1505	1505	99.93	1	99.2434	5312	3	1505	1505	99.93	1	99.2454	5487	7	1504	1504	99.86	1	99.2769	5584
AAEE	GCA_002250225.1	SK1	NA	N/A	454; Illumina; SOLiD	16.0X	Scaffold	11548128	745	54790	65	495	267320	16			2264	3517	0.608372	5781	8234150	1424	15500.8	0.500601				4923	0	1505	1505	99.93	1	99.1805	5298	1	1504	1504	99.86	1	99.2127	5465	3	1502	1502	99.73	1	99.2647	5565
AAEF	GCA_001578385.1	6P-33G-D373	lab	Russia: St. Petersburg (59.53 N 30.149999999999977 E)	IonTorrent	16.0X	Contig	10012846	3038	4341	732	NA	NA	NA			893	4528	0.83527	5421	5450630	1005	3295.87	0.541405	yes			4406	99	1194	1280	79.28	1.072	80.0665	4755	152	1133	1199	75.23	1.0582	81.5643	4992	268	1074	1096	71.31	1.0204	83.2193	5164
AAEG	GCA_001006245.1	4124-S60	Molasses distillery	USA	Illumina HiSeq	160.0X	Scaffold	11761195	704	56116	63	213	126837	28			2823	3033	0.51793	5856	8303940	1418	16706.2	0.497909	yes			4964	3	1504	1504	99.86	1	99.1912	5333	3	1505	1505	99.93	1	99.1561	5511	7	1502	1502	99.73	1	99.2483	5629
AAEH	GCA_017866565.1	HBU1	NA	China:Hubei (30.08 N 114.95 E）	Illumina HiSeq	164.7X	Scaffold	11557167	408	113147	34	375	121671	32		Han DY et al., Adaptive Gene Content and Allele Distribution Variations in the Wild and Domesticated Populations of Saccharomyces cerevisiae. al., Front Microbiolal., , 2021;12:631250	2812	3093	0.523793	5905	8278280	1402	28326.4	0.510938	yes	yes		4939	3	1506	1506	100	1	99.2897	5315	6	1506	1506	100	1	99.2859	5481	10	1506	1506	100	1	99.285	5591
AAEI	GCA_011393105.1	YJM280	NA	NA	454; ABI 3730	17.4X	Scaffold	11946279	2474	7992	441	358	359403	12			2456	3694	0.60065	6150	8143200	1324	4828.73	0.514805				5030	12	1494	1542	99.2	1.0321	95.4887	5434	26	1485	1527	98.6	1.0282	95.7232	5653	39	1466	1493	97.34	1.0184	96.2249	5823
AAEJ	GCA_000766275.2	DBVPG6044	wine (West African isolate)	Nigeria	Illumina HiSeq	176.0X	Scaffold	11617669	765	31829	114	624	36171	103			2354	3670	0.60923	6024	8416490	1397	15186.5	0.518521				4925	0	1504	1515	99.86	1.0073	99.0937	5298	2	1503	1514	99.8	1.0073	99.1235	5476	6	1501	1512	99.66	1.0073	99.175	5587
AAEK	GCA_000766315.2	BC187	wine (California wine barrel isolate)	USA: Napa Valley	Illumina HiSeq	177.0X	Scaffold	11507974	719	30707	117	614	36331	96			2537	3410	0.573398	5947	8354020	1405	16005.5	0.516772				4944	3	1504	1504	99.86	1	99.3318	5325	4	1504	1504	99.86	1	99.3318	5505	8	1503	1503	99.8	1	99.3624	5609
AAEL	GCA_000766305.2	RedStar	baker (Commercial baking strain)	N/A	Illumina HiSeq	180.0X	Scaffold	11844220	1276	24021	145	577	99442	38			2029	3904	0.658014	5933	8387870	1414	9282.3	0.500919	yes			4950	2	1500	1538	99.6	1.0253	98.6585	5321	6	1498	1536	99.46	1.0253	98.741	5488	11	1495	1533	99.26	1.0254	98.8092	5606
AAEM	GCA_017866755.1	GZJ5	NA	China:Maotai in Guizhou (27.84 N 106.39 E）	Illumina HiSeq	181.0X	Scaffold	11545124	274	159832	24	261	160950	24		Han DY et al., Adaptive Gene Content and Allele Distribution Variations in the Wild and Domesticated Populations of Saccharomyces cerevisiae. al., Front Microbiolal., , 2021;12:631250	3639	2249	0.381963	5888	8304550	1410	42135.5	0.509999	yes	yes		4950	3	1506	1506	100	1	99.4652	5330	7	1506	1506	100	1	99.4637	5498	7	1506	1506	100	1	99.466	5595
AAEN	GCA_000766515.2	FL100	laboratory sample (Laboratory strain)	N/A	Illumina HiSeq	184.0X	Scaffold	11597034	692	50703	74	402	118714	30			2691	3150	0.539291	5841	8328670	1426	16758.7	0.503663	yes			4962	0	1505	1505	99.93	1	99.6306	5339	1	1505	1505	99.93	1	99.6333	5517	2	1504	1504	99.86	1	99.6639	5615
AAEO	GCA_000766615.2	L1528	wine (Chilean wine strain)	Ireland	Illumina HiSeq	186.0X	Scaffold	11620179	633	34453	102	538	42307	86			2379	3605	0.60244	5984	8435930	1410	18357.3	0.514966	yes			4948	2	1505	1528	99.93	1.0152	99.4239	5327	3	1505	1528	99.93	1.0152	99.4241	5501	5	1504	1527	99.86	1.0152	99.4539	5609
AAEP	GCA_000767965.1	K11	sake (Sake strain)	Japan	Illumina HiSeq	189.0X	Scaffold	11504654	560	41835	80	480	47234	68			2613	3335	0.560693	5948	8342640	1403	20544	0.517008	yes	yes		4924	1	1505	1508	99.93	1.0019	99.201	5306	2	1505	1507	99.93	1.0013	99.2015	5485	5	1504	1504	99.86	1	99.231	5590
AAEQ	GCA_001578275.1	15V-P4	lab	Russia: St. Petersburg (59.53 N 30.15 E)	IonTorrent	19.0X	Contig	11665474	1162	19288	180	NA	NA	NA			1826	4337	0.703716	6163	7950630	1290	10039.1	0.528311	yes			5042	19	1491	1549	99	1.0389	94.0212	5438	27	1477	1533	98.07	1.0379	94.4281	5659	56	1466	1499	97.34	1.0225	94.5761	5830
AAER	GCA_017867555.1	SAN8	NA	South Africa:Tshikweta Limpopo province (22.94 S 30.51 E）	Illumina HiSeq	190.6X	Scaffold	11771153	931	82459	44	785	90742	41		Han DY et al., Adaptive Gene Content and Allele Distribution Variations in the Wild and Domesticated Populations of Saccharomyces cerevisiae. al., Front Microbiolal., , 2021;12:631250	2302	3675	0.614857	5977	8296180	1388	12643.6	0.507767	yes			4963	2	1502	1502	99.73	1	98.9764	5342	6	1502	1503	99.73	1.0006	98.9803	5507	9	1499	1499	99.53	1	99.0606	5610
AAES	GCA_000766415.2	10560-6B	laboratory sample (Sigma1278b-derivative laboratory strain)	N/A	Illumina HiSeq	191.0X	Scaffold	11578561	738	46731	74	389	109268	32			2377	3432	0.590807	5809	8299980	1429	15689.1	0.501703	yes			4950	2	1505	1505	99.93	1	99.4422	5321	3	1504	1504	99.86	1	99.4797	5494	4	1503	1503	99.8	1	99.5097	5595
AAET	GCA_010356935.1	INSC1006	NA	USA: Boulder, CO	PacBio Sequel	191X	Chromosome	12210417	18	809060	6	17	912391	6	16		5664	573	0.0918711	6237	8856810	1420	678356	0.510793	yes	yes	Yes	5000	4	1506	1506	100	1	99.8398	5390	3	1506	1506	100	1	99.8413	5569	4	1506	1506	100	1	99.841	5685
AAEU	GCA_001078085.1	ISO12	laboratory evolved	Sweden: Lund	Illumina MiSeq	196.0X	Scaffold	11356874	387	67542	51	361	67943	49		Wallace-Salinas V et al., Cell periphery-related proteins as major genomic targets behind the adaptive evolution of an industrial Saccharomyces cerevisiae strain to combined heat and hydrolysate stress. BMC Genomics, 2015 Jul 9;16:514	2302	3433	0.598605	5735	8156230	1422	29345.9	0.504981	yes	yes		4900	2	1495	1499	99.26	1.0026	98.7715	5280	3	1489	1491	98.87	1.0013	98.9527	5444	9	1485	1486	98.6	1.0006	99.0194	5538
AAEV	GCA_000766635.2	RM11-1A	wine (Haploid derivative of California vineyard isolate)	USA: California	Illumina HiSeq	197.0X	Scaffold	11532993	640	50261	76	325	114595	28			2981	2815	0.48568	5796	8277840	1428	18020.3	0.502558				4949	2	1505	1505	99.93	1	99.5532	5330	3	1505	1505	99.93	1	99.5532	5490	5	1505	1505	99.93	1	99.5523	5590
AAEW	GCA_001305865.1	W303	NA	NA	Oxford Nanopore	20.0X	Contig	13489567	109	599645	9	NA	NA	NA		Goodwin S et al., Oxford Nanopore sequencing, hybrid error correction, and de novo assembly of a eukaryotic genome. Genome Res, 2015 Nov;25(11):1750-6	3197	3560	0.526861	6757	9343250	1383	123757	0.500906	yes	yes		5008	8	1505	1516	99.93	1.0073	99.775	5405	12	1505	1514	99.93	1.0059	99.775	5597	18	1505	1513	99.93	1.0053	99.7749	5724
AAEX	GCA_001932575.1	BG1	ethanol plants	Brazil:Copersucar	Illumina HiSeq	200.0X	Scaffold	11693241	333	88866	41	213	337041	12		Basso LC et al., Yeast selection for fuel ethanol production in Brazil. FEMS Yeast Res, 2008 Nov;8(7):1155-63	2512	3440	0.577957	5952	8406730	1412	35114.8	0.509012	yes	yes		4943	1	1505	1514	99.93	1.0059	99.3844	5318	1	1505	1514	99.93	1.0059	99.3839	5493	5	1505	1513	99.93	1.0053	99.3834	5598
AAEY	GCA_000733235.3	UFMG A-905	NA	Brazil: Minas Gerais	Illumina MiSeq	202X	Chromosome	11430366	534	60706	57	210	882501	6	16		5148	686	0.117587	5834	8262680	1416	21405.2	0.510395	yes	yes		4964	1	1505	1506	99.93	1.0006	99.4564	5350	3	1505	1506	99.93	1.0006	99.448	5518	5	1505	1506	99.93	1.0006	99.4677	5616
AAEZ	GCA_017867955.1	SAN25	NA	South Africa:Western Cape (33.23 S 21.86 E）	Illumina HiSeq	203.1X	Scaffold	11564267	245	150186	24	234	163745	23		Han DY et al., Adaptive Gene Content and Allele Distribution Variations in the Wild and Domesticated Populations of Saccharomyces cerevisiae. al., Front Microbiolal., , 2021;12:631250	2669	3188	0.544306	5857	8295890	1416	47201.1	0.506474	yes	yes		4944	1	1506	1506	100	1	99.4601	5324	2	1506	1506	100	1	99.46	5490	5	1505	1505	99.93	1	99.4901	5590
AAFA	GCA_017866745.1	GZJ4	NA	China:Maotai in Guizhou (27.84 N 106.39 E）	Illumina HiSeq	205.3X	Scaffold	11586623	284	164184	23	277	164184	23		Han DY et al., Adaptive Gene Content and Allele Distribution Variations in the Wild and Domesticated Populations of Saccharomyces cerevisiae. al., Front Microbiolal., , 2021;12:631250	2673	3240	0.547945	5913	8305990	1405	40798	0.51033	yes	yes		4950	5	1504	1506	99.86	1.0013	99.3047	5326	7	1503	1504	99.8	1.0006	99.3315	5499	9	1503	1503	99.8	1	99.3317	5591
AAFB	GCA_017869105.1	SAF3	NA	South Africa:Shakadza in Limpopo province (22.62 S 30.56 E）	Illumina HiSeq	207.5X	Scaffold	11511751	275	143512	22	267	150482	22		Han DY et al., Adaptive Gene Content and Allele Distribution Variations in the Wild and Domesticated Populations of Saccharomyces cerevisiae. al., Front Microbiolal., , 2021;12:631250	2761	3079	0.527226	5840	8246990	1412	41860.9	0.507308	yes	yes		4938	2	1506	1507	100	1.0006	99.2982	5315	3	1505	1505	99.93	1	99.3258	5481	3	1504	1504	99.86	1	99.3538	5575
AAFC	GCA_017870945.1	ETPF1	NA	Ethiopia:Lalibela (12.08 N 39.5 E）	Illumina HiSeq	207.9X	Scaffold	11565960	297	156500	23	288	161889	22		Han DY et al., Adaptive Gene Content and Allele Distribution Variations in the Wild and Domesticated Populations of Saccharomyces cerevisiae. al., Front Microbiolal., , 2021;12:631250	2447	3418	0.582779	5865	8288050	1413	38942.6	0.507091	yes	yes		4947	0	1505	1505	99.93	1	99.3321	5314	1	1505	1505	99.93	1	99.3357	5487	3	1504	1504	99.86	1	99.3654	5576
AAFD	GCA_000766575.2	BY4741	laboratory sample (S288C-derivative laboratory strain)	N/A	Illumina HiSeq	209.0X	Scaffold	11616647	724	49192	72	397	112644	31			2445	3408	0.582266	5853	8334720	1424	16045.1	0.503846	yes			4971	0	1506	1509	100	1.0019	99.7268	5351	0	1506	1509	100	1.0019	99.7264	5534	3	1505	1508	99.93	1.0019	99.757	5637
AAFE	GCA_013181305.1	AWRI2911	active dried yeast packet	Australia	Illumina	21.1X	Scaffold	14274759	3058	16305	213	3044	16392	212		Langdon QK et al., Fermentation innovation through complex hybridization of wild and domesticated yeasts. Nat Ecol Evol, 2019 Nov;3(11):1576-1586	2412	4669	0.65937	7081	9315900	1316	4668	0.49605	yes			5041	23	1497	1842	99.4	1.2304	97.9599	5506	32	1494	1808	99.2	1.2101	97.9918	5818	66	1493	1774	99.13	1.1882	98.035	6248
AAFF	GCA_013183865.1	AWRI767	NA	South Africa	Illumina	21.3X	Scaffold	22007894	2478	20637	285	2442	21308	279		Langdon QK et al., Fermentation innovation through complex hybridization of wild and domesticated yeasts. Nat Ecol Evol, 2019 Nov;3(11):1576-1586	2449	8415	0.774577	10864	15081000	1388	8881.31	0.493641	yes			5075	15	1499	2849	99.53	1.9006	97.9647	5581	24	1493	2823	99.13	1.8908	98.1467	6071	48	1488	2752	98.8	1.8494	98.27	7121
AAFG	GCA_017866495.1	JSN3	NA	China:Huaian in Jiangsu (33.45 N 119.10 E）	Illumina HiSeq	213.2X	Scaffold	11776969	914	77217	46	830	93266	40		Han DY et al., Adaptive Gene Content and Allele Distribution Variations in the Wild and Domesticated Populations of Saccharomyces cerevisiae. al., Front Microbiolal., , 2021;12:631250	3039	2951	0.492654	5990	8295980	1385	12885.1	0.50862	yes			4969	5	1502	1504	99.73	1.0013	99.1723	5352	10	1501	1502	99.66	1.0006	99.2065	5532	15	1499	1499	99.53	1	99.233	5641
AAFH	GCA_017867285.1	BJQ2	NA	China:Beijing (40.17 N 116.67 E）	Illumina HiSeq	215.3X	Scaffold	11695359	569	115374	29	538	125927	27		Han DY et al., Adaptive Gene Content and Allele Distribution Variations in the Wild and Domesticated Populations of Saccharomyces cerevisiae. al., Front Microbiolal., , 2021;12:631250	2423	3478	0.589392	5901	8306130	1408	20554.2	0.504559	yes	yes		4940	3	1504	1504	99.86	1	99.2352	5319	6	1503	1503	99.8	1	99.2615	5480	6	1502	1502	99.73	1	99.2927	5578
AAFI	GCA_017870595.1	ETPF4	NA	Ethiopia:Addis Ababa (8.97 N 38.73 E）	Illumina HiSeq	218.5X	Scaffold	11753477	968	80019	49	898	85768	43		Han DY et al., Adaptive Gene Content and Allele Distribution Variations in the Wild and Domesticated Populations of Saccharomyces cerevisiae. al., Front Microbiolal., , 2021;12:631250	2564	3365	0.567549	5929	8256230	1393	12142	0.504446	yes			4961	3	1504	1505	99.86	1.0006	99.3031	5330	3	1504	1504	99.86	1	99.3034	5501	6	1503	1503	99.8	1	99.3292	5606
AAFJ	GCA_003046715.1	I-566	flor	NA	Illumina HiSeq	219.0X	Contig	11502012	562	58253	60	NA	NA	NA		Eldarov MA et al., Genomics and Biochemistry of Saccharomyces cerevisiae Wine Yeast Strains. Biochemistry (Mosc), 2016 Dec;81(13):1650-1668. Flor Yeast Strains from Culture Collection: Genetic Diversity and Physiological and Biochemical Properties. Applied Biochemistry and Microbiology, 2017;53(3):359-367.	2985	2897	0.49252	5882	8232500	1400	20466.2	0.511389	yes	yes		4928	3	1502	1503	99.73	1.0006	99.3434	5306	7	1502	1503	99.73	1.0006	99.3444	5477	10	1502	1503	99.73	1.0006	99.3456	5571
AAFK	GCA_017866255.1	JSN5	NA	China:Huaian in Jiangsu (33.45 N 119.10 E）	Illumina HiSeq	219.9X	Scaffold	11599628	270	176617	21	264	176617	21		Han DY et al., Adaptive Gene Content and Allele Distribution Variations in the Wild and Domesticated Populations of Saccharomyces cerevisiae. al., Front Microbiolal., , 2021;12:631250	2470	3425	0.581001	5895	8321600	1412	42961.6	0.508206	yes	yes		4947	2	1505	1506	99.93	1.0006	99.3428	5325	4	1504	1504	99.86	1	99.38	5496	4	1504	1504	99.86	1	99.3675	5592
AAFL	GCA_001578295.1	25-25-2V-P3982	lab	Russia: St. Petersburg (59.53 N 30.149999999999977 E)	IonTorrent	22.0X	Contig	11613512	890	26585	134	NA	NA	NA			2038	4078	0.666776	6116	8053840	1317	13048.9	0.526628	yes			5007	9	1490	1536	98.93	1.0308	95.5813	5415	16	1484	1523	98.53	1.0262	95.731	5633	32	1469	1491	97.54	1.0149	96.1064	5785
AAFM	GCA_013183875.1	AWRI795	NA	New Zealand	Illumina	22.5X	Scaffold	21782436	2290	23519	252	2267	23973	247		Langdon QK et al., Fermentation innovation through complex hybridization of wild and domesticated yeasts. Nat Ecol Evol, 2019 Nov;3(11):1576-1586	2900	7876	0.730883	10776	15080300	1399	9511.98	0.494711	yes			5058	12	1504	2797	99.86	1.8597	98.5853	5563	22	1503	2783	99.8	1.8516	98.6116	6045	49	1497	2710	99.4	1.8102	98.7592	7040
AAFN	GCA_013181225.1	AWRI1427	NA	NA	Illumina	22.96X	Scaffold	21070483	3322	12549	464	3306	12626	458		Langdon QK et al., Fermentation innovation through complex hybridization of wild and domesticated yeasts. Nat Ecol Evol, 2019 Nov;3(11):1576-1586	2473	8028	0.764499	10501	14640900	1394	6342.71	0.498375	yes			5062	12	1504	2830	99.86	1.8816	98.4518	5548	15	1498	2808	99.46	1.8744	98.6211	6003	44	1493	2724	99.13	1.8245	98.743	6956
AAFO	GCA_017866315.1	JSN2	NA	China:Huaian in Jiangsu (33.45 N 119.10 E）	Illumina HiSeq	222.2X	Scaffold	11599885	263	202478	21	258	205965	20		Han DY et al., Adaptive Gene Content and Allele Distribution Variations in the Wild and Domesticated Populations of Saccharomyces cerevisiae. al., Front Microbiolal., , 2021;12:631250	2682	3217	0.545347	5899	8326840	1412	44106	0.50854	yes	yes		4947	1	1504	1504	99.86	1	99.2722	5328	4	1502	1502	99.73	1	99.3362	5504	4	1502	1502	99.73	1	99.32	5605
AAFP	GCA_017869965.1	MAUN3	NA	Mauritius:Casela (20.30 S 57.40 E）	Illumina HiSeq	229.6X	Scaffold	11997050	1562	61902	54	1368	79967	46		Han DY et al., Adaptive Gene Content and Allele Distribution Variations in the Wild and Domesticated Populations of Saccharomyces cerevisiae. al., Front Microbiolal., , 2021;12:631250	2300	3711	0.617368	6011	8280210	1378	7680.57	0.50104	yes			4975	6	1502	1503	99.73	1.0006	98.9131	5348	10	1502	1504	99.73	1.0013	98.9336	5520	11	1499	1499	99.53	1	99.0156	5625
AAFQ	GCA_009805625.1	YPS128	lab culture	USA: Irvine	PacBio; Illumina	230X PacBio; 89X Illumina	Contig	12079998	23	808601	6	NA	NA	NA			1935	4094	0.679051	6029	8632860	1432	525217	0.499089				4941	0	1505	1505	99.93	1	99.3749	5319	1	1505	1505	99.93	1	99.3866	5496	4	1504	1504	99.86	1	99.4079	5596
AAFR	GCA_017865375.1	SXQ7	NA	China:Xinghuacun in Shanxi (37.33 N 111.90 E）	Illumina HiSeq	232.3X	Scaffold	11822352	874	74071	51	817	79732	45		Han DY et al., Adaptive Gene Content and Allele Distribution Variations in the Wild and Domesticated Populations of Saccharomyces cerevisiae. al., Front Microbiolal., , 2021;12:631250	2159	3837	0.639927	5996	8319270	1387	13526.7	0.507175	yes			4959	3	1503	1506	99.8	1.0019	99.0962	5337	7	1502	1504	99.73	1.0013	99.1244	5518	13	1501	1501	99.66	1	99.154	5631
AAFS	GCA_017867525.1	AHN1	NA	China:Bozhou in Anhui (33.66 N 115.90 E）	Illumina HiSeq	232.6X	Scaffold	11603905	281	128743	24	271	161200	22		Han DY et al., Adaptive Gene Content and Allele Distribution Variations in the Wild and Domesticated Populations of Saccharomyces cerevisiae. al., Front Microbiolal., , 2021;12:631250	2693	3201	0.543095	5894	8331500	1414	41295	0.507932	yes	yes		4957	4	1505	1505	99.93	1	99.3713	5340	5	1505	1505	99.93	1	99.3718	5508	7	1505	1505	99.93	1	99.3717	5603
AAFT	GCA_017866465.1	HBU2	NA	China:Hubei (30.08 N 114.95 E）	Illumina HiSeq	232.7X	Scaffold	11619302	357	156491	28	346	161640	27		Han DY et al., Adaptive Gene Content and Allele Distribution Variations in the Wild and Domesticated Populations of Saccharomyces cerevisiae. al., Front Microbiolal., , 2021;12:631250	2619	3292	0.556928	5911	8316210	1407	32547.1	0.508722	yes	yes		4952	1	1505	1506	99.93	1.0006	99.3224	5332	3	1505	1505	99.93	1	99.3229	5503	5	1504	1504	99.86	1	99.3471	5602
AAFU	GCA_017865645.1	SXQ3	NA	China:Xinghuacun in Shanxi (37.33 N 111.90 E）	Illumina HiSeq	233.3X	Scaffold	11756515	731	85653	42	683	96271	38		Han DY et al., Adaptive Gene Content and Allele Distribution Variations in the Wild and Domesticated Populations of Saccharomyces cerevisiae. al., Front Microbiolal., , 2021;12:631250	2579	3413	0.569593	5992	8318330	1388	16082.8	0.509675	yes			4956	4	1503	1504	99.8	1.0006	99.1255	5333	6	1502	1503	99.73	1.0006	99.1521	5510	11	1498	1498	99.46	1	99.2566	5615
AAFV	GCA_017868355.1	SAN14	NA	South Africa:Tshikweta in Limpopo province (22.94 S 30.51 E）	Illumina HiSeq	234.6X	Scaffold	11849361	1456	52316	58	1241	76591	42		Han DY et al., Adaptive Gene Content and Allele Distribution Variations in the Wild and Domesticated Populations of Saccharomyces cerevisiae. al., Front Microbiolal., , 2021;12:631250	2281	3624	0.613717	5905	8210030	1390	8138.3	0.498339	yes			4930	1	1500	1505	99.6	1.0033	98.8018	5312	2	1499	1503	99.53	1.0026	98.8146	5489	7	1496	1497	99.33	1.0006	98.9159	5597
AAFW	GCA_017867915.1	SAN30	NA	South Africa:South Africa (26.20 S 28.05 E）	Illumina HiSeq	235.7X	Scaffold	11841062	887	79524	48	802	96290	42		Han DY et al., Adaptive Gene Content and Allele Distribution Variations in the Wild and Domesticated Populations of Saccharomyces cerevisiae. al., Front Microbiolal., , 2021;12:631250	2667	3347	0.556535	6014	8325760	1384	13349.6	0.507894	yes			4973	5	1503	1507	99.8	1.0026	98.9813	5351	7	1501	1505	99.66	1.0026	99.0406	5531	10	1500	1502	99.6	1.0013	99.0595	5641
AAFX	GCA_017871065.1	ETPF12	NA	Ethiopia:Gonder (12.61 N 37.47 E）	Illumina HiSeq	237.2X	Scaffold	12000579	1558	49253	76	1377	66394	58		Han DY et al., Adaptive Gene Content and Allele Distribution Variations in the Wild and Domesticated Populations of Saccharomyces cerevisiae. al., Front Microbiolal., , 2021;12:631250	2222	3743	0.627494	5965	8250380	1383	7702.55	0.497059	yes			4956	9	1503	1508	99.8	1.0033	98.6505	5329	11	1498	1502	99.46	1.0026	98.7922	5513	14	1492	1493	99.07	1.0006	98.947	5616
AAFY	GCA_017865225.1	XJN2	NA	China:Tachang in Xinjiang (35.97 N 76.56 E）	Illumina HiSeq	237.5X	Scaffold	11600653	275	176336	24	268	176624	22		Han DY et al., Adaptive Gene Content and Allele Distribution Variations in the Wild and Domesticated Populations of Saccharomyces cerevisiae. al., Front Microbiolal., , 2021;12:631250	2068	3816	0.648538	5884	8314810	1413	42184.2	0.507213	yes	yes		4940	1	1504	1505	99.86	1.0006	99.2473	5321	4	1502	1502	99.73	1	99.3112	5491	6	1502	1502	99.73	1	99.2987	5584
AAFZ	GCA_017865475.1	SXQ5	NA	China:Xinghuacun in Shanxi (37.33 N 111.90 E）	Illumina HiSeq	237.6X	Scaffold	11616839	381	153609	24	372	162081	23		Han DY et al., Adaptive Gene Content and Allele Distribution Variations in the Wild and Domesticated Populations of Saccharomyces cerevisiae. al., Front Microbiolal., , 2021;12:631250	2451	3464	0.58563	5915	8318840	1406	30490.4	0.509175	yes	yes		4958	2	1505	1506	99.93	1.0006	99.3428	5337	4	1505	1506	99.93	1.0006	99.3428	5514	5	1505	1505	99.93	1	99.3429	5612
AAGA	GCA_017866275.1	JSN4	NA	China:Huaian in Jiangsu (33.45 N 119.10 E）	Illumina HiSeq	237.8X	Scaffold	11592365	381	118692	30	368	118786	30		Han DY et al., Adaptive Gene Content and Allele Distribution Variations in the Wild and Domesticated Populations of Saccharomyces cerevisiae. al., Front Microbiolal., , 2021;12:631250	2663	3241	0.54895	5904	8300350	1406	30426.2	0.509301	yes	yes		4955	5	1505	1507	99.93	1.0013	99.2929	5328	7	1505	1505	99.93	1	99.2928	5498	8	1505	1506	99.93	1.0006	99.2913	5592
AAGB	GCA_017868165.1	SAN16	NA	South Africa:Tshikweta in Limpopo province (22.94 S 30.51 E）	Illumina HiSeq	238.9X	Scaffold	11936865	1653	55511	56	1443	81147	42		Han DY et al., Adaptive Gene Content and Allele Distribution Variations in the Wild and Domesticated Populations of Saccharomyces cerevisiae. al., Front Microbiolal., , 2021;12:631250	2166	3760	0.634492	5926	8226660	1388	7221.33	0.496445	yes			4940	4	1501	1507	99.66	1.0039	98.8142	5321	5	1499	1504	99.53	1.0033	98.8735	5497	8	1497	1500	99.4	1.002	98.9372	5606
AAGC	GCA_017866955.1	GZJ1	NA	China:Maotai in Guizhou (27.84 N 106.39 E）	Illumina HiSeq	239.7X	Scaffold	11547989	245	179095	21	243	179095	21		Han DY et al., Adaptive Gene Content and Allele Distribution Variations in the Wild and Domesticated Populations of Saccharomyces cerevisiae. al., Front Microbiolal., , 2021;12:631250	2954	2929	0.497875	5883	8303010	1411	47134.6	0.509439	yes	yes		4951	4	1504	1505	99.86	1.0006	99.3034	5329	6	1504	1505	99.86	1.0006	99.3034	5495	6	1504	1504	99.86	1	99.302	5589
AAGD	GCA_011393235.1	YJM421	ascites fluid clinical sample	USA	454; ABI 3730	23X	Scaffold	11795444	726	42256	85	252	436656	11			1895	4094	0.683587	5989	8363250	1396	16247.2	0.507738				4956	2	1505	1509	99.93	1.0026	98.9516	5339	6	1503	1507	99.8	1.0026	99.0018	5514	9	1500	1503	99.6	1.002	99.0891	5638
AAGE	GCA_017867995.1	SAN24	NA	South Africa:Western Cape (33.23 S 21.86 E）	Illumina HiSeq	240.5X	Scaffold	11631330	287	140320	27	276	146666	27		Han DY et al., Adaptive Gene Content and Allele Distribution Variations in the Wild and Domesticated Populations of Saccharomyces cerevisiae. al., Front Microbiolal., , 2021;12:631250	2611	3275	0.556405	5886	8321230	1414	40527.3	0.506047	yes	yes		4959	1	1505	1506	99.93	1.0006	99.4503	5335	1	1505	1506	99.93	1.0006	99.4505	5501	5	1504	1505	99.86	1.0006	99.4807	5600
AAGF	GCA_017866385.1	JSN6	NA	China:Jiangsu (33.45 N 119.10 E）	Illumina HiSeq	240.9X	Scaffold	11550056	203	202541	19	196	207265	18		Han DY et al., Adaptive Gene Content and Allele Distribution Variations in the Wild and Domesticated Populations of Saccharomyces cerevisiae. al., Front Microbiolal., , 2021;12:631250	2531	3347	0.569411	5878	8317600	1415	56896.8	0.508915	yes	yes		4948	2	1505	1505	99.93	1	99.3258	5322	4	1504	1504	99.86	1	99.3528	5484	6	1504	1504	99.86	1	99.3526	5582
AAGG	GCA_017869795.1	MAUN4	NA	Mauritius:Casela (20.30 S 57.40 E）	Illumina HiSeq	241.0X	Scaffold	11593524	373	135998	24	356	152705	21		Han DY et al., Adaptive Gene Content and Allele Distribution Variations in the Wild and Domesticated Populations of Saccharomyces cerevisiae. al., Front Microbiolal., , 2021;12:631250	3201	2720	0.459382	5921	8312180	1404	31081.8	0.510716	yes	yes		4953	2	1504	1504	99.86	1	99.3441	5336	4	1503	1503	99.8	1	99.3707	5508	4	1503	1503	99.8	1	99.3707	5613
AAGH	GCA_017866845.1	GZJ3	NA	China:Maotai in Guizhou (27.84 N 106.39 E）	Illumina HiSeq	242.0X	Scaffold	11557422	221	210856	19	213	210856	19		Han DY et al., Adaptive Gene Content and Allele Distribution Variations in the Wild and Domesticated Populations of Saccharomyces cerevisiae. al., Front Microbiolal., , 2021;12:631250	2037	3836	0.653159	5873	8297440	1413	52296	0.508158	yes	yes		4944	4	1506	1507	100	1.0006	99.3183	5314	4	1506	1507	100	1.0006	99.3183	5481	5	1506	1506	100	1	99.3169	5573
AAGI	GCA_017869325.1	SAF27	NA	South Africa:Eastern Cape (32.11 S 26.46 E）	Illumina HiSeq	244.0X	Scaffold	11598689	398	128733	26	375	150127	24		Han DY et al., Adaptive Gene Content and Allele Distribution Variations in the Wild and Domesticated Populations of Saccharomyces cerevisiae. al., Front Microbiolal., , 2021;12:631250	2954	2961	0.500592	5915	8315440	1406	29142.4	0.509971	yes	yes		4949	3	1503	1503	99.8	1	99.3093	5329	4	1502	1502	99.73	1	99.3358	5501	4	1502	1502	99.73	1	99.3356	5608
AAGJ	GCA_017869305.1	SAF2	NA	South Africa:Shakadza in Limpopo province (22.62 S 30.56 E）	Illumina HiSeq	246.1X	Scaffold	11639530	697	86762	36	659	94629	35		Han DY et al., Adaptive Gene Content and Allele Distribution Variations in the Wild and Domesticated Populations of Saccharomyces cerevisiae. al., Front Microbiolal., , 2021;12:631250	2258	3626	0.616247	5884	8259320	1404	16699.5	0.505519	yes			4936	2	1505	1506	99.93	1.0006	99.2995	5315	4	1505	1505	99.93	1	99.3017	5489	7	1504	1504	99.86	1	99.3296	5593
AAGK	GCA_017870455.1	ETPF5	NA	Ethiopia:Addis Ababa (8.97 N 38.73 E）	Illumina HiSeq	246.4X	Scaffold	11800754	1253	59161	62	1105	76763	50		Han DY et al., Adaptive Gene Content and Allele Distribution Variations in the Wild and Domesticated Populations of Saccharomyces cerevisiae. al., Front Microbiolal., , 2021;12:631250	2787	3169	0.532069	5956	8245030	1384	9418	0.504714	yes			4973	5	1504	1506	99.86	1.0013	99.0641	5348	9	1502	1503	99.73	1.0006	99.1261	5521	11	1499	1500	99.53	1.0006	99.2088	5622
AAGL	GCA_017871015.1	SXQ2	NA	China:Xinghuacun in Shanxi (37.33 N 111.90 E）	Illumina HiSeq	249.0X	Scaffold	11913799	1111	60807	59	1034	69991	53		Han DY et al., Adaptive Gene Content and Allele Distribution Variations in the Wild and Domesticated Populations of Saccharomyces cerevisiae. al., Front Microbiolal., , 2021;12:631250	2771	3252	0.53993	6023	8320180	1381	10723.5	0.505548	yes			4981	5	1504	1508	99.86	1.0026	99.0453	5368	7	1503	1506	99.8	1.0019	99.0725	5549	10	1500	1500	99.6	1	99.1473	5655
AAGM	GCA_004138035.1	222-1B-D1606	lab	Russia: St. Petersburg (59.53 N 30.149999999999977 E)	IonTorrent	25.0X	Contig	11653646	854	32468	107	NA	NA	NA			2222	3959	0.640511	6181	8035340	1300	13646	0.530392	yes			5038	12	1496	1540	99.33	1.0294	95.6349	5434	22	1486	1526	98.67	1.0269	95.8813	5658	30	1478	1498	98.14	1.0135	96.0633	5836
AAGN	GCA_003020065.1	98-5	Korean Kogi	South Korea	PacBio	250.0X	Scaffold	12012658	25	919486	6	24	919486	6			5041	1061	0.173877	6102	8612980	1412	480506	0.507964	yes	yes	Yes	4979	4	1506	1506	100	1	99.5195	5362	4	1506	1506	100	1	99.5193	5547	8	1506	1506	100	1	99.52	5661
AAGO	GCA_017864945.1	ZJH2	NA	China:Shaoxingin Zhejiang (29.94 N 120.59 E）	Illumina HiSeq	251.0X	Scaffold	11627682	281	161363	22	274	165553	22		Han DY et al., Adaptive Gene Content and Allele Distribution Variations in the Wild and Domesticated Populations of Saccharomyces cerevisiae. al., Front Microbiolal., , 2021;12:631250	2579	3319	0.562733	5898	8331060	1413	41379.7	0.507238	yes	yes		4950	3	1504	1504	99.86	1	99.3926	5325	5	1504	1504	99.86	1	99.3928	5492	6	1503	1503	99.8	1	99.4135	5593
AAGP	GCA_017865285.1	SXQ8	NA	China:Xinghuacun in Shanxi (37.33 N 111.90 E）	Illumina HiSeq	251.5X	Scaffold	11802904	1058	77836	44	944	89274	40		Han DY et al., Adaptive Gene Content and Allele Distribution Variations in the Wild and Domesticated Populations of Saccharomyces cerevisiae. al., Front Microbiolal., , 2021;12:631250	2207	3785	0.631676	5992	8290430	1384	11155.9	0.507672	yes			4948	3	1502	1505	99.73	1.0019	98.9362	5334	8	1500	1503	99.6	1.002	99.0002	5518	11	1499	1500	99.53	1.0006	99.0222	5620
AAGQ	GCA_017865875.1	SDU1	NA	China:Shandong (36.45 N 119.20 E）	Illumina HiSeq	252.1X	Scaffold	11595466	269	194655	20	264	194655	20		Han DY et al., Adaptive Gene Content and Allele Distribution Variations in the Wild and Domesticated Populations of Saccharomyces cerevisiae. al., Front Microbiolal., , 2021;12:631250	2229	3663	0.62169	5892	8318640	1412	43105.8	0.50813	yes	yes		4951	1	1505	1505	99.93	1	99.3937	5328	4	1505	1505	99.93	1	99.394	5497	5	1505	1505	99.93	1	99.3939	5595
AAGR	GCA_017865245.1	SXQ9	NA	China:Xinghuacun in Shanxi (37.33 N 111.90 E）	Illumina HiSeq	254.0X	Scaffold	11836599	929	85464	44	855	93525	37		Han DY et al., Adaptive Gene Content and Allele Distribution Variations in the Wild and Domesticated Populations of Saccharomyces cerevisiae. al., Front Microbiolal., , 2021;12:631250	2610	3394	0.56529	6004	8323300	1386	12741.2	0.50724	yes			4970	2	1506	1508	100	1.0013	99.1439	5353	5	1506	1507	100	1.0006	99.1437	5533	9	1504	1504	99.86	1	99.1989	5638
AAGS	GCA_017870925.1	ETPF13	NA	Ethiopia:Lalibela (12.08 N 39.5 E）	Illumina HiSeq	255.3X	Scaffold	11933317	1085	70278	50	976	88199	42		Han DY et al., Adaptive Gene Content and Allele Distribution Variations in the Wild and Domesticated Populations of Saccharomyces cerevisiae. al., Front Microbiolal., , 2021;12:631250	2567	3368	0.567481	5935	8279370	1395	10998.4	0.497347	yes			4957	7	1502	1502	99.73	1	99.129	5329	9	1501	1501	99.66	1	99.1586	5509	13	1498	1498	99.46	1	99.2233	5615
AAGT	GCA_017864825.1	ZJH5	NA	China:Shaoxing in Zhejiang (29.94 N 120.59 E）	Illumina HiSeq	257.3X	Scaffold	11589267	217	199365	17	211	199365	17		Han DY et al., Adaptive Gene Content and Allele Distribution Variations in the Wild and Domesticated Populations of Saccharomyces cerevisiae. al., Front Microbiolal., , 2021;12:631250	2835	3059	0.519002	5894	8327050	1413	53406.8	0.508574	yes	yes		4947	2	1505	1506	99.93	1.0006	99.3284	5323	2	1505	1506	99.93	1.0006	99.3273	5495	2	1505	1505	99.93	1	99.3285	5592
AAGU	GCA_017864805.1	ZJH6	NA	China:Shaoxing in Zhejiang (29.94 N 120.59 E）	Illumina HiSeq	257.7X	Scaffold	11594400	275	176621	22	268	191007	21		Han DY et al., Adaptive Gene Content and Allele Distribution Variations in the Wild and Domesticated Populations of Saccharomyces cerevisiae. al., Front Microbiolal., , 2021;12:631250	2777	3120	0.529083	5897	8322070	1411	42161.5	0.508608	yes	yes		4946	2	1505	1505	99.93	1	99.3866	5323	3	1505	1505	99.93	1	99.387	5493	4	1504	1504	99.86	1	99.4078	5592
AAGV	GCA_017869405.1	NIGN9	NA	Nigeria:Ado Ekiti (7.60 N 5.24 E）	Illumina HiSeq	260.4X	Scaffold	11740498	812	72654	50	763	81984	44		Han DY et al., Adaptive Gene Content and Allele Distribution Variations in the Wild and Domesticated Populations of Saccharomyces cerevisiae. al., Front Microbiolal., , 2021;12:631250	2596	3361	0.56421	5957	8305340	1394	14458.7	0.507389	yes			4950	4	1506	1508	100	1.0013	99.1291	5332	6	1506	1508	100	1.0013	99.1284	5513	11	1504	1505	99.86	1.0006	99.1813	5621
AAGW	GCA_000766265.2	g833-1B	laboratory sample (Laboratory strain)	N/A	Illumina HiSeq	261.0X	Scaffold	11617205	832	42106	86	451	103064	38			2701	3119	0.535911	5820	8302820	1427	13963	0.500981	yes			4941	1	1505	1505	99.93	1	99.3574	5317	3	1505	1505	99.93	1	99.3607	5491	5	1504	1504	99.86	1	99.3911	5592
AAGX	GCA_017866175.1	SCN2	NA	China:Luzhou in Sichuan (28.82 N 105.44 E）	Illumina HiSeq	261.4X	Scaffold	11843166	1022	81065	37	927	93313	35		Han DY et al., Adaptive Gene Content and Allele Distribution Variations in the Wild and Domesticated Populations of Saccharomyces cerevisiae. al., Front Microbiolal., , 2021;12:631250	2604	3375	0.564476	5979	8298640	1388	11588.2	0.504848	yes			4965	4	1503	1504	99.8	1.0006	99.2432	5345	3	1503	1504	99.8	1.0006	99.2422	5517	9	1501	1502	99.66	1.0006	99.297	5621
AAGY	GCA_017870715.1	ETPF3	NA	Ethiopia:Addis Ababa (8.97 N 38.73 E）	Illumina HiSeq	262.6X	Scaffold	11876933	1184	67051	51	1076	81450	43		Han DY et al., Adaptive Gene Content and Allele Distribution Variations in the Wild and Domesticated Populations of Saccharomyces cerevisiae. al., Front Microbiolal., , 2021;12:631250	2417	3537	0.594054	5954	8250590	1386	10031.2	0.501308	yes			4955	6	1500	1502	99.6	1.0013	99.1179	5338	8	1500	1501	99.6	1.0006	99.1111	5503	12	1497	1499	99.4	1.0013	99.1979	5612
AAGZ	GCA_017864795.1	ZJH7	NA	China:Shaoxingin Zhejiang (29.94 N 120.59 E）	Illumina HiSeq	262.7X	Scaffold	11659932	444	122108	30	426	131025	27		Han DY et al., Adaptive Gene Content and Allele Distribution Variations in the Wild and Domesticated Populations of Saccharomyces cerevisiae. al., Front Microbiolal., , 2021;12:631250	2286	3663	0.615734	5949	8329700	1400	26261.1	0.510209	yes	yes		4943	2	1503	1503	99.8	1	99.2747	5327	4	1503	1503	99.8	1	99.2744	5492	7	1502	1502	99.73	1	99.2952	5600
AAHA	GCA_017867295.1	BJQ3	NA	China:Beijing (40.17 N 116.67 E）	Illumina HiSeq	263.1X	Scaffold	11581494	261	163463	22	259	163463	22		Han DY et al., Adaptive Gene Content and Allele Distribution Variations in the Wild and Domesticated Populations of Saccharomyces cerevisiae. al., Front Microbiolal., , 2021;12:631250	2679	3207	0.544852	5886	8316190	1413	44373.5	0.508225	yes	yes		4954	3	1505	1506	99.93	1.0006	99.3923	5325	4	1505	1506	99.93	1.0006	99.3924	5497	4	1505	1505	99.93	1	99.3924	5599
AAHB	GCA_017867005.1	GSU1	NA	China:Tianshui in Gansu (34.45 N 105.83 E）	Illumina HiSeq	263.7X	Scaffold	11561692	342	145384	25	332	149564	23		Han DY et al., Adaptive Gene Content and Allele Distribution Variations in the Wild and Domesticated Populations of Saccharomyces cerevisiae. al., Front Microbiolal., , 2021;12:631250	1872	4031	0.682873	5903	8288730	1404	33806.1	0.510565	yes	yes		4946	3	1504	1505	99.86	1.0006	99.1335	5316	5	1503	1504	99.8	1.0006	99.1596	5484	7	1502	1503	99.73	1.0006	99.1907	5580
AAHC	GCA_017869165.1	SAF28	NA	South Africa:Eastern Cape (32.11 S 26.46 E）	Illumina HiSeq	263.8X	Scaffold	11596567	399	128730	24	380	150156	24		Han DY et al., Adaptive Gene Content and Allele Distribution Variations in the Wild and Domesticated Populations of Saccharomyces cerevisiae. al., Front Microbiolal., , 2021;12:631250	3041	2871	0.485622	5912	8316210	1407	29064.1	0.509806	yes	yes		4952	3	1504	1504	99.86	1	99.3841	5328	5	1504	1504	99.86	1	99.3839	5503	9	1504	1504	99.86	1	99.384	5604
AAHD	GCA_017868025.1	SAN23	NA	South Africa:Limpopo province (23.29 S 29.29 E）	Illumina HiSeq	264.7X	Scaffold	11919904	1601	56071	57	1396	79740	42		Han DY et al., Adaptive Gene Content and Allele Distribution Variations in the Wild and Domesticated Populations of Saccharomyces cerevisiae. al., Front Microbiolal., , 2021;12:631250	2431	3504	0.590396	5935	8227310	1386	7445.29	0.497907	yes			4942	3	1501	1506	99.66	1.0033	98.8325	5324	4	1499	1503	99.53	1.0026	98.8888	5499	8	1497	1499	99.4	1.0013	98.9526	5608
AAHE	GCA_017866305.1	JMU1	NA	Taiwan: Kinmen (24.44 N 118.39 E）	Illumina HiSeq	265.1X	Scaffold	11545825	214	189366	21	206	191130	20		Han DY et al., Adaptive Gene Content and Allele Distribution Variations in the Wild and Domesticated Populations of Saccharomyces cerevisiae. al., Front Microbiolal., , 2021;12:631250	1937	3916	0.669059	5853	8308860	1420	53952.5	0.506936	yes	yes		4929	2	1505	1505	99.93	1	99.3025	5299	4	1505	1505	99.93	1	99.3059	5469	5	1504	1504	99.86	1	99.3273	5563
AAHF	GCA_017866475.1	HNN1	NA	China:Henan (33.62 N 114.65 E）	Illumina HiSeq	266.2X	Scaffold	11586360	237	200652	21	232	200652	21		Han DY et al., Adaptive Gene Content and Allele Distribution Variations in the Wild and Domesticated Populations of Saccharomyces cerevisiae. al., Front Microbiolal., , 2021;12:631250	2430	3455	0.587086	5885	8320220	1414	48887.6	0.507925	yes	yes		4947	1	1505	1505	99.93	1	99.3377	5324	4	1504	1504	99.86	1	99.375	5493	5	1504	1504	99.86	1	99.3588	5594
AAHG	GCA_017869545.1	NIGF6	NA	Nigeria:Oba Ile (7.26 N 5.25 E）	Illumina HiSeq	266.6X	Scaffold	11570543	373	112864	35	369	113621	35		Han DY et al., Adaptive Gene Content and Allele Distribution Variations in the Wild and Domesticated Populations of Saccharomyces cerevisiae. al., Front Microbiolal., , 2021;12:631250	2428	3428	0.585383	5856	8280640	1414	31020.2	0.506113	yes	yes		4925	1	1505	1505	99.93	1	99.2581	5300	4	1505	1505	99.93	1	99.2583	5469	4	1504	1504	99.86	1	99.278	5563
AAHH	GCA_017864915.1	ZJH3	NA	China:Shaoxing in Zhejiang (29.94 N 120.59 E）	Illumina HiSeq	267.2X	Scaffold	11595118	263	195310	21	259	199822	21		Han DY et al., Adaptive Gene Content and Allele Distribution Variations in the Wild and Domesticated Populations of Saccharomyces cerevisiae. al., Front Microbiolal., , 2021;12:631250	2254	3629	0.616862	5883	8309870	1413	44087.9	0.507369	yes	yes		4939	1	1505	1506	99.93	1.0006	99.3133	5312	2	1505	1505	99.93	1	99.3137	5483	2	1504	1504	99.86	1	99.338	5584
AAHI	GCA_017870815.1	ETPF2	NA	Ethiopia:Addis Ababa (8.97 N 38.73 E）	Illumina HiSeq	267.7X	Scaffold	11908688	1674	42871	78	1455	59426	63		Han DY et al., Adaptive Gene Content and Allele Distribution Variations in the Wild and Domesticated Populations of Saccharomyces cerevisiae. al., Front Microbiolal., , 2021;12:631250	2480	3457	0.582281	5937	8216420	1384	7113.91	0.498544	yes			4951	5	1501	1503	99.66	1.0013	98.7465	5323	9	1498	1498	99.46	1	98.8341	5497	9	1492	1492	99.07	1	98.9794	5603
AAHJ	GCA_017866075.1	SCN6	NA	China:Luzhou in Sichuan (28.82 N 105.44 E）	Illumina HiSeq	267.8X	Scaffold	11900229	1191	71332	44	1066	88976	40		Han DY et al., Adaptive Gene Content and Allele Distribution Variations in the Wild and Domesticated Populations of Saccharomyces cerevisiae. al., Front Microbiolal., , 2021;12:631250	2251	3757	0.625333	6008	8299880	1381	9991.8	0.504864	yes			4965	5	1503	1504	99.8	1.0006	99.2129	5346	7	1503	1504	99.8	1.0006	99.2123	5526	12	1502	1503	99.73	1.0006	99.2356	5635
AAHK	GCA_017869495.1	NIGF8	NA	Nigeria:Omu Aran (8.14 N 5.10 E）	Illumina HiSeq	268.0X	Scaffold	11733199	655	80931	44	623	93309	41		Han DY et al., Adaptive Gene Content and Allele Distribution Variations in the Wild and Domesticated Populations of Saccharomyces cerevisiae. al., Front Microbiolal., , 2021;12:631250	2414	3516	0.592917	5930	8312380	1402	17913.3	0.505404	yes			4943	2	1506	1506	100	1	99.2528	5323	3	1506	1506	100	1	99.2543	5499	6	1506	1506	100	1	99.2542	5616
AAHL	GCA_017868145.1	SAN21	NA	South Africa:Limpopo province (23.29 S 29.29 E）	Illumina HiSeq	268.4X	Scaffold	12501016	3783	18758	156	3185	44018	84		Han DY et al., Adaptive Gene Content and Allele Distribution Variations in the Wild and Domesticated Populations of Saccharomyces cerevisiae. al., Front Microbiolal., , 2021;12:631250	2258	3748	0.624043	6006	8146060	1356	3304.52	0.480441	yes			4939	2	1483	1490	98.47	1.0047	97.904	5312	4	1481	1488	98.33	1.0047	97.9719	5493	14	1472	1477	97.74	1.0033	98.2115	5609
AAHM	GCA_011393275.1	Y12	palm wine	Cote d'Ivoire	454; ABI 3730	27.8X	Scaffold	11700371	382	83667	46	176	458859	9			2729	3268	0.544939	5997	8383630	1398	30629.2	0.512548				4944	2	1503	1503	99.8	1	99.2652	5321	4	1503	1503	99.8	1	99.2653	5502	6	1503	1503	99.8	1	99.2633	5611
AAHN	GCA_017870125.1	ETPN8	NA	Ethiopia:Gonder (12.61 N 37.47 E）	Illumina HiSeq	271.3X	Scaffold	11656398	739	93701	38	702	113752	34		Han DY et al., Adaptive Gene Content and Allele Distribution Variations in the Wild and Domesticated Populations of Saccharomyces cerevisiae. al., Front Microbiolal., , 2021;12:631250	2129	3751	0.637925	5880	8248210	1403	15773.2	0.504444	yes			4937	1	1504	1504	99.86	1	99.1699	5301	2	1504	1504	99.86	1	99.1705	5478	5	1502	1502	99.73	1	99.2342	5570
AAHO	GCA_017866485.1	HLJU1	NA	China:Mudanjing in Heilongjiang (47.86 N 127.76 E）	Illumina HiSeq	271.9X	Scaffold	11703869	577	105869	35	546	114280	31		Han DY et al., Adaptive Gene Content and Allele Distribution Variations in the Wild and Domesticated Populations of Saccharomyces cerevisiae. al., Front Microbiolal., , 2021;12:631250	2395	3543	0.596666	5938	8310880	1400	20284	0.507354	yes	yes		4951	4	1505	1506	99.93	1.0006	99.2327	5331	8	1505	1507	99.93	1.0013	99.233	5504	10	1504	1505	99.86	1.0006	99.2633	5607
AAHP	GCA_017864775.1	ZJH8	NA	China:Shaoxing in Zhejiang (29.94 N 120.59 E）	Illumina HiSeq	272.0X	Scaffold	11591831	230	201304	17	221	202917	16		Han DY et al., Adaptive Gene Content and Allele Distribution Variations in the Wild and Domesticated Populations of Saccharomyces cerevisiae. al., Front Microbiolal., , 2021;12:631250	3020	2877	0.487875	5897	8331010	1413	50399.3	0.50872	yes	yes		4950	2	1505	1505	99.93	1	99.345	5328	2	1505	1505	99.93	1	99.3438	5498	2	1505	1505	99.93	1	99.345	5592
AAHQ	GCA_017867015.1	FJN1	NA	China:Fujiang (26.55 N 118.77 E）	Illumina HiSeq	274.0X	Scaffold	11556111	204	194044	20	196	207260	18		Han DY et al., Adaptive Gene Content and Allele Distribution Variations in the Wild and Domesticated Populations of Saccharomyces cerevisiae. al., Front Microbiolal., , 2021;12:631250	2841	3044	0.517247	5885	8319480	1414	56647.6	0.509254	yes	yes		4955	3	1506	1506	100	1	99.3541	5332	5	1506	1506	100	1	99.3531	5502	7	1505	1505	99.93	1	99.3854	5596
AAHR	GCA_017865275.1	XJN1	NA	China:Eehe in Xinjiang (47.14 N 87.87 E）	Illumina HiSeq	274.5X	Scaffold	11683918	467	105290	36	454	110407	35		Han DY et al., Adaptive Gene Content and Allele Distribution Variations in the Wild and Domesticated Populations of Saccharomyces cerevisiae. al., Front Microbiolal., , 2021;12:631250	2910	3042	0.511089	5952	8327340	1399	25019.1	0.509418	yes	yes		4967	4	1505	1507	99.93	1.0013	99.3009	5348	6	1505	1506	99.93	1.0006	99.3007	5519	10	1505	1505	99.93	1	99.3005	5625
AAHS	GCA_017867735.1	SAN6	NA	South Africa:Shakadza in Limpopo province (22.62 S 30.56 E）	Illumina HiSeq	277.3X	Scaffold	11554610	263	151639	23	254	157481	22		Han DY et al., Adaptive Gene Content and Allele Distribution Variations in the Wild and Domesticated Populations of Saccharomyces cerevisiae. al., Front Microbiolal., , 2021;12:631250	3003	2847	0.486667	5850	8276390	1415	43933.9	0.506291	yes	yes		4928	1	1505	1505	99.93	1	99.3631	5298	2	1505	1505	99.93	1	99.3634	5472	4	1504	1504	99.86	1	99.3911	5570
AAHT	GCA_011316215.1	KCCM51299	Nuruk	South Korea: Seong-nam, Kyoung-ki	PacBio	278.0X	Chromosome	12004830	19	814069	6	19	814069	6	17		2381	3689	0.607743	6070	8605270	1418	631833	0.50563	yes	yes		4954	4	1502	1514	99.73	1.0079	98.7551	5330	7	1501	1510	99.66	1.0059	98.7798	5496	9	1500	1507	99.6	1.0046	98.8111	5612
AAHU	GCA_017869315.1	SAF26	NA	South Africa:Eastern Cape (32.11 S 26.46 E）	Illumina HiSeq	279.0X	Scaffold	12470498	2870	29320	114	2466	53423	71		Han DY et al., Adaptive Gene Content and Allele Distribution Variations in the Wild and Domesticated Populations of Saccharomyces cerevisiae. al., Front Microbiolal., , 2021;12:631250	2545	3591	0.585235	6136	8267740	1347	4345.12	0.492041	yes			4984	6	1500	1503	99.6	1.002	98.5399	5369	16	1494	1497	99.2	1.002	98.7108	5554	22	1489	1490	98.87	1.0006	98.8562	5669
AAHV	GCA_017871085.1	ETPF10	NA	Ethiopia:Addis Ababa (8.97 N 38.73 E）	Illumina HiSeq	279.4X	Scaffold	11854892	1275	58763	66	1149	76901	51		Han DY et al., Adaptive Gene Content and Allele Distribution Variations in the Wild and Domesticated Populations of Saccharomyces cerevisiae. al., Front Microbiolal., , 2021;12:631250	2772	3189	0.534977	5961	8236620	1382	9297.95	0.50283	yes			4956	6	1503	1506	99.8	1.0019	98.9347	5339	11	1501	1503	99.66	1.0013	98.9981	5506	14	1495	1496	99.26	1.0006	99.1484	5613
AAHW	GCA_017867835.1	SAN32	NA	South Africa:South Africa (26.20 S 28.05 E）	Illumina HiSeq	279.8X	Scaffold	11839722	865	89306	46	793	102875	40		Han DY et al., Adaptive Gene Content and Allele Distribution Variations in the Wild and Domesticated Populations of Saccharomyces cerevisiae. al., Front Microbiolal., , 2021;12:631250	2132	3870	0.644785	6002	8334280	1389	13687.5	0.506938	yes			4968	4	1505	1509	99.93	1.0026	99.1337	5352	7	1505	1509	99.93	1.0026	99.1326	5532	12	1505	1507	99.93	1.0013	99.1354	5633
AAHX	GCA_017868915.1	SAF5	NA	South Africa:Shakadza in Limpopo province (22.62 S 30.56 E）	Illumina HiSeq	279.9X	Scaffold	11770314	1166	69066	48	1054	86136	41		Han DY et al., Adaptive Gene Content and Allele Distribution Variations in the Wild and Domesticated Populations of Saccharomyces cerevisiae. al., Front Microbiolal., , 2021;12:631250	2261	3642	0.616974	5903	8234690	1395	10094.6	0.501516	yes			4931	1	1500	1502	99.6	1.0013	99.2339	5312	3	1500	1502	99.6	1.0013	99.2335	5482	7	1499	1500	99.53	1.0006	99.2567	5593
AAHY	GCA_017867515.1	BJQ1	NA	China:Beijing (39.92 N 116.46 E）	Illumina HiSeq	280.9X	Scaffold	11609673	292	173839	25	287	176623	24		Han DY et al., Adaptive Gene Content and Allele Distribution Variations in the Wild and Domesticated Populations of Saccharomyces cerevisiae. al., Front Microbiolal., , 2021;12:631250	2854	3072	0.518394	5926	8325600	1405	39759.2	0.510436	yes	yes		4957	1	1505	1505	99.93	1	99.3064	5338	3	1504	1504	99.86	1	99.3437	5508	4	1505	1505	99.93	1	99.3066	5607
AAHZ	GCA_017868485.1	SAN13	NA	South Africa:Tshikweta in Limpopo province (22.94 S 30.51 E）	Illumina HiSeq	282.5X	Scaffold	11532203	403	119735	29	383	124855	27		Han DY et al., Adaptive Gene Content and Allele Distribution Variations in the Wild and Domesticated Populations of Saccharomyces cerevisiae. al., Front Microbiolal., , 2021;12:631250	2960	2905	0.495311	5865	8239410	1405	28615.9	0.508576	yes	yes		4945	4	1506	1506	100	1	99.3647	5314	6	1506	1506	100	1	99.3643	5479	9	1505	1505	99.93	1	99.3825	5576
AAIA	GCA_017868925.1	SAN11	NA	South Africa:Tshikweta in Limpopo province (22.94 S 30.51 E）	Illumina HiSeq	283.2X	Scaffold	11565084	361	148686	23	351	149431	23		Han DY et al., Adaptive Gene Content and Allele Distribution Variations in the Wild and Domesticated Populations of Saccharomyces cerevisiae. al., Front Microbiolal., , 2021;12:631250	2576	3287	0.560634	5863	8253550	1408	32036.2	0.506957	yes	yes		4949	3	1504	1504	99.86	1	99.3271	5328	4	1504	1504	99.86	1	99.3254	5492	5	1503	1503	99.8	1	99.3563	5596
AAIB	GCA_017867305.1	BJQ4	NA	China:Beijing (40.17 N 116.67 E）	Illumina HiSeq	284.6X	Scaffold	11741815	612	101813	37	578	108865	35		Han DY et al., Adaptive Gene Content and Allele Distribution Variations in the Wild and Domesticated Populations of Saccharomyces cerevisiae. al., Front Microbiolal., , 2021;12:631250	2436	3525	0.591344	5961	8327080	1397	19186	0.507673	yes			4958	2	1504	1504	99.86	1	99.1833	5340	4	1504	1504	99.86	1	99.1832	5512	7	1502	1502	99.73	1	99.2356	5615
AAIC	GCA_017869745.1	NIGF1	NA	Nigeria:Akure (7.25 N 5.19 E）	Illumina HiSeq	284.7X	Scaffold	11603396	809	81206	38	736	93247	35		Han DY et al., Adaptive Gene Content and Allele Distribution Variations in the Wild and Domesticated Populations of Saccharomyces cerevisiae. al., Front Microbiolal., , 2021;12:631250	2028	3863	0.655746	5891	8213460	1394	14342.9	0.507696	yes			4935	6	1505	1508	99.93	1.0019	99.1368	5310	8	1504	1507	99.86	1.0019	99.1667	5478	20	1502	1502	99.73	1	99.2176	5586
AAID	GCA_017866155.1	SCN3	NA	China:Luzhou in Sichuan (28.86 N 105.45 E）	Illumina HiSeq	285.0X	Scaffold	11674874	409	150137	24	396	150137	24		Han DY et al., Adaptive Gene Content and Allele Distribution Variations in the Wild and Domesticated Populations of Saccharomyces cerevisiae. al., Front Microbiolal., , 2021;12:631250	2763	3185	0.535474	5948	8318230	1398	28544.9	0.50947	yes	yes		4959	3	1505	1505	99.93	1	99.3617	5342	5	1505	1505	99.93	1	99.3617	5511	6	1505	1505	99.93	1	99.3612	5616
AAIE	GCA_017869715.1	NIGF2	NA	Nigeria:Akure (7.25 N 5.19 E）	Illumina HiSeq	285.3X	Scaffold	11580269	687	75240	47	634	89469	41		Han DY et al., Adaptive Gene Content and Allele Distribution Variations in the Wild and Domesticated Populations of Saccharomyces cerevisiae. al., Front Microbiolal., , 2021;12:631250	2026	3826	0.653794	5852	8202410	1402	16856.3	0.505342	yes			4922	5	1503	1505	99.8	1.0013	99.1071	5298	13	1503	1504	99.8	1.0006	99.1104	5468	16	1502	1503	99.73	1.0006	99.1322	5568
AAIF	GCA_017870445.1	ETPF6	NA	Ethiopia:Addis Ababa (8.97 N 38.73 E）	Illumina HiSeq	285.8X	Scaffold	11938788	1732	42642	77	1506	60298	61		Han DY et al., Adaptive Gene Content and Allele Distribution Variations in the Wild and Domesticated Populations of Saccharomyces cerevisiae. al., Front Microbiolal., , 2021;12:631250	2521	3441	0.577155	5962	8223500	1379	6893.06	0.499381	yes			4961	6	1499	1503	99.53	1.0026	98.8018	5338	10	1498	1500	99.46	1.0013	98.8315	5513	10	1493	1495	99.13	1.0013	98.973	5621
AAIG	GCA_017865125.1	XJN3	NA	China:Qitai in Xinjiang (44.00 N 89.60 E）	Illumina HiSeq	286.2X	Scaffold	11786649	762	86484	40	717	104686	36		Han DY et al., Adaptive Gene Content and Allele Distribution Variations in the Wild and Domesticated Populations of Saccharomyces cerevisiae. al., Front Microbiolal., , 2021;12:631250	2155	3817	0.639149	5972	8322260	1394	15468	0.506675	yes			4959	4	1501	1502	99.66	1.0006	99.1194	5343	5	1500	1501	99.6	1.0006	99.146	5520	11	1499	1499	99.53	1	99.1761	5626
AAIH	GCA_017866185.1	SCN1	NA	China:Luzhou in Sichuan (28.86 N 105.45 E）	Illumina HiSeq	286.4X	Scaffold	11681306	588	110742	33	556	121811	29		Han DY et al., Adaptive Gene Content and Allele Distribution Variations in the Wild and Domesticated Populations of Saccharomyces cerevisiae. al., Front Microbiolal., , 2021;12:631250	2382	3566	0.599529	5948	8302730	1396	19866.2	0.50919	yes	yes		4954	6	1505	1506	99.93	1.0006	99.3023	5333	8	1505	1506	99.93	1.0006	99.3024	5509	11	1504	1504	99.86	1	99.326	5607
AAII	GCA_017868065.1	SAN22	NA	South Africa:Basani in Limpopo province (23.35 S 30.51 E）	Illumina HiSeq	287.0X	Scaffold	11749835	889	89467	36	837	107755	33		Han DY et al., Adaptive Gene Content and Allele Distribution Variations in the Wild and Domesticated Populations of Saccharomyces cerevisiae. al., Front Microbiolal., , 2021;12:631250	2562	3359	0.567303	5921	8272700	1397	13216.9	0.503922	yes			4941	3	1505	1508	99.93	1.0019	99.4091	5323	4	1505	1508	99.93	1.0019	99.4077	5493	8	1505	1507	99.93	1.0013	99.4078	5603
AAIJ	GCA_017866945.1	GZJ2	NA	China:Guizhou (27.84 N 106.39 E）	Illumina HiSeq	287.3X	Scaffold	11503767	234	211910	17	227	211910	17		Han DY et al., Adaptive Gene Content and Allele Distribution Variations in the Wild and Domesticated Populations of Saccharomyces cerevisiae. al., Front Microbiolal., , 2021;12:631250	2463	3399	0.579836	5862	8287210	1414	49161.4	0.509572	yes	yes		4931	2	1504	1504	99.86	1	99.372	5303	2	1504	1504	99.86	1	99.3724	5473	4	1504	1504	99.86	1	99.3722	5570
AAIK	GCA_017869765.1	NIGF10	NA	Nigeria:Ado Ekiti (7.60 N 5.24 E）	Illumina HiSeq	288.4X	Scaffold	11639069	330	106345	35	327	106345	35		Han DY et al., Adaptive Gene Content and Allele Distribution Variations in the Wild and Domesticated Populations of Saccharomyces cerevisiae. al., Front Microbiolal., , 2021;12:631250	2905	2988	0.507042	5893	8312350	1411	35269.9	0.506312	yes	yes		4930	1	1506	1506	100	1	99.2479	5310	2	1506	1506	100	1	99.2486	5473	3	1505	1505	99.93	1	99.2702	5575
AAIL	GCA_017866135.1	SCN4	NA	China:Luzhou in Sichuan (28.86 N 105.45 E）	Illumina HiSeq	289.1X	Scaffold	11747404	657	96534	36	605	104754	33		Han DY et al., Adaptive Gene Content and Allele Distribution Variations in the Wild and Domesticated Populations of Saccharomyces cerevisiae. al., Front Microbiolal., , 2021;12:631250	2469	3476	0.584693	5945	8299680	1396	17880.4	0.506069	yes			4955	4	1504	1504	99.86	1	99.1374	5337	8	1503	1503	99.8	1	99.1644	5506	10	1501	1502	99.66	1.0006	99.2268	5608
AAIM	GCA_017868175.1	SAN20	NA	South Africa:Limpopo province (23.29 S 29.29 E）	Illumina HiSeq	289.7X	Scaffold	12455083	3622	21037	148	3068	44019	82		Han DY et al., Adaptive Gene Content and Allele Distribution Variations in the Wild and Domesticated Populations of Saccharomyces cerevisiae. al., Front Microbiolal., , 2021;12:631250	2175	3845	0.638704	6020	8157080	1355	3438.73	0.483337	yes			4949	4	1488	1493	98.8	1.0033	97.8864	5319	7	1484	1490	98.53	1.004	97.9845	5502	14	1478	1482	98.14	1.0027	98.1231	5615
AAIN	GCA_017865715.1	SHXU1	NA	China:Shanxi (34.52 N 107.39 E）	Illumina HiSeq	292.0X	Scaffold	11604046	238	150604	25	232	159391	23		Han DY et al., Adaptive Gene Content and Allele Distribution Variations in the Wild and Domesticated Populations of Saccharomyces cerevisiae. al., Front Microbiolal., , 2021;12:631250	2550	3350	0.567797	5900	8327320	1411	48756.5	0.508443	yes	yes		4948	4	1505	1505	99.93	1	99.3795	5324	4	1505	1505	99.93	1	99.3794	5495	7	1505	1505	99.93	1	99.3793	5599
AAIO	GCA_017866455.1	JSN1	NA	China:Huaian in Jiangsu (33.45 N 119.10 E）	Illumina HiSeq	292.2X	Scaffold	11806699	739	83561	43	696	97393	38		Han DY et al., Adaptive Gene Content and Allele Distribution Variations in the Wild and Domesticated Populations of Saccharomyces cerevisiae. al., Front Microbiolal., , 2021;12:631250	2548	3443	0.574695	5991	8343170	1393	15976.6	0.507424	yes			4952	5	1501	1505	99.66	1.0026	99.2388	5341	7	1500	1503	99.6	1.002	99.2683	5517	9	1500	1500	99.6	1	99.268	5628
AAIP	GCA_017865415.1	SXQ6	NA	China:Xinghuacun in Shanxi (37.33 N 111.90 E）	Illumina HiSeq	293.0X	Scaffold	11737339	754	108885	32	719	118832	30		Han DY et al., Adaptive Gene Content and Allele Distribution Variations in the Wild and Domesticated Populations of Saccharomyces cerevisiae. al., Front Microbiolal., , 2021;12:631250	2933	3022	0.507473	5955	8306180	1395	15566.8	0.507355	yes			4961	2	1505	1507	99.93	1.0013	99.326	5342	5	1504	1506	99.86	1.0013	99.359	5516	5	1505	1506	99.93	1.0006	99.3261	5616
AAIQ	GCA_017864925.1	ZJH4	NA	China:Shaoxingin Zhejiang (29.94 N 120.59 E）	Illumina HiSeq	294.0X	Scaffold	11609644	275	155721	24	265	161332	23		Han DY et al., Adaptive Gene Content and Allele Distribution Variations in the Wild and Domesticated Populations of Saccharomyces cerevisiae. al., Front Microbiolal., , 2021;12:631250	2459	3437	0.582938	5896	8330860	1413	42216.9	0.507854	yes	yes		4948	2	1504	1504	99.86	1	99.3682	5329	4	1504	1504	99.86	1	99.3676	5499	6	1504	1504	99.86	1	99.3683	5595
AAIR	GCA_003046745.1	I-329	flor	NA	Illumina HiSeq; PacBio	294.0X	Contig	11594180	69	511336	8	NA	NA	NA		Eldarov MA et al., Genomics and Biochemistry of Saccharomyces cerevisiae Wine Yeast Strains. Biochemistry (Mosc), 2016 Dec;81(13):1650-1668. Flor Yeast Strains from Culture Collection: Genetic Diversity and Physiological and Biochemical Properties. Applied Biochemistry and Microbiology, 2017;53(3):359-367.	2537	3335	0.56795	5872	8371310	1426	168032	0.506461	yes	yes		4936	4	1505	1507	99.93	1.0013	99.2855	5310	5	1504	1507	99.86	1.0019	99.3157	5481	5	1504	1506	99.86	1.0013	99.3153	5573
AAIS	GCA_017867885.1	SAN31	NA	South Africa:South Africa (26.20 S 28.05 E）	Illumina HiSeq	294.3X	Scaffold	11741136	738	95876	34	677	114465	30		Han DY et al., Adaptive Gene Content and Allele Distribution Variations in the Wild and Domesticated Populations of Saccharomyces cerevisiae. al., Front Microbiolal., , 2021;12:631250	2045	3860	0.653683	5905	8303260	1406	15909.4	0.502933	yes			4945	4	1503	1503	99.8	1	99.1375	5324	6	1502	1502	99.73	1	99.1639	5492	7	1500	1500	99.6	1	99.2183	5589
AAIT	GCA_017864785.1	ZJH9	NA	China:Shaoxing in Zhejiang (29.94 N 120.59 E）	Illumina HiSeq	294.3X	Scaffold	11591648	225	202854	17	215	202854	17		Han DY et al., Adaptive Gene Content and Allele Distribution Variations in the Wild and Domesticated Populations of Saccharomyces cerevisiae. al., Front Microbiolal., , 2021;12:631250	2662	3225	0.547817	5887	8326570	1414	51518.4	0.507866	yes	yes		4945	2	1505	1505	99.93	1	99.3248	5321	2	1505	1505	99.93	1	99.3236	5491	2	1505	1505	99.93	1	99.3248	5585
AAIU	GCA_017869985.1	MAUF2	NA	Mauritius:Quatre Bornes (20.27 S 57.48 E）	Illumina HiSeq	294.9X	Scaffold	12008713	1542	60506	57	1361	78314	48		Han DY et al., Adaptive Gene Content and Allele Distribution Variations in the Wild and Domesticated Populations of Saccharomyces cerevisiae. al., Front Microbiolal., , 2021;12:631250	2571	3438	0.572142	6009	8283760	1379	7787.75	0.500387	yes			4969	4	1500	1501	99.6	1.0006	98.9016	5342	9	1500	1501	99.6	1.0006	98.8959	5509	11	1495	1495	99.26	1	99.0184	5618
AAIV	GCA_017867755.1	SAN33	NA	South Africa:South Africa (26.20 S 28.05 E）	Illumina HiSeq	295.9X	Scaffold	11727016	671	120703	29	623	155298	24		Han DY et al., Adaptive Gene Content and Allele Distribution Variations in the Wild and Domesticated Populations of Saccharomyces cerevisiae. al., Front Microbiolal., , 2021;12:631250	2438	3466	0.58706	5904	8305570	1407	17476.9	0.503453	yes			4944	3	1504	1504	99.86	1	99.2819	5321	5	1503	1503	99.8	1	99.3091	5487	7	1503	1503	99.8	1	99.3088	5581
AAIW	GCA_017864975.1	ZJH1	NA	China:Shaoxing in Zhejiang (29.94 N 120.59 E）	Illumina HiSeq	296.1X	Scaffold	11597583	271	174434	23	261	174434	23		Han DY et al., Adaptive Gene Content and Allele Distribution Variations in the Wild and Domesticated Populations of Saccharomyces cerevisiae. al., Front Microbiolal., , 2021;12:631250	2268	3609	0.614089	5877	8317530	1415	42795.5	0.506744	yes	yes		4940	1	1505	1505	99.93	1	99.3029	5317	4	1504	1504	99.86	1	99.3402	5484	5	1505	1505	99.93	1	99.303	5583
AAIX	GCA_017866085.1	SCN5	NA	China:Luzhou in Sichuan (28.86 N 105.45 E）	Illumina HiSeq	296.7X	Scaffold	11676425	435	134734	24	418	150135	22		Han DY et al., Adaptive Gene Content and Allele Distribution Variations in the Wild and Domesticated Populations of Saccharomyces cerevisiae. al., Front Microbiolal., , 2021;12:631250	3325	2628	0.441458	5953	8319970	1398	26842.4	0.509831	yes	yes		4970	7	1505	1506	99.93	1.0006	99.3502	5353	7	1505	1506	99.93	1.0006	99.3501	5526	7	1504	1505	99.86	1.0006	99.3811	5631
AAIY	GCA_017866405.1	JSN7	NA	China:Jiangsu (33.45 N 119.10 E）	Illumina HiSeq	297.7X	Scaffold	11582329	195	253898	15	186	255659	15		Han DY et al., Adaptive Gene Content and Allele Distribution Variations in the Wild and Domesticated Populations of Saccharomyces cerevisiae. al., Front Microbiolal., , 2021;12:631250	2678	3198	0.544248	5876	8331150	1418	59396.6	0.507325	yes	yes		4950	4	1505	1505	99.93	1	99.4268	5331	5	1505	1505	99.93	1	99.4265	5503	7	1505	1505	99.93	1	99.4267	5599
AAIZ	GCA_017868655.1	SAN12	NA	South Africa:Tshikweta in Limpopo province (22.94 S 30.51 E）	Illumina HiSeq	298.4X	Scaffold	11513483	370	119741	27	360	129383	25		Han DY et al., Adaptive Gene Content and Allele Distribution Variations in the Wild and Domesticated Populations of Saccharomyces cerevisiae. al., Front Microbiolal., , 2021;12:631250	2671	3173	0.54295	5844	8238460	1410	31117.5	0.507579	yes	yes		4933	3	1506	1506	100	1	99.3904	5307	8	1506	1506	100	1	99.39	5463	9	1506	1506	100	1	99.3875	5565
AAJA	GCA_017868075.1	SAN19	NA	South Africa:Tshikweta in Limpopo province (22.94 S 30.51 E）	Illumina HiSeq	298.6X	Scaffold	11928516	1636	51327	60	1427	80022	44		Han DY et al., Adaptive Gene Content and Allele Distribution Variations in the Wild and Domesticated Populations of Saccharomyces cerevisiae. al., Front Microbiolal., , 2021;12:631250	2399	3529	0.59531	5928	8232270	1389	7291.27	0.49696	yes			4937	3	1500	1505	99.6	1.0033	98.7879	5316	5	1501	1506	99.66	1.0033	98.7537	5489	8	1494	1497	99.2	1.002	98.9491	5599
AAJB	GCA_017869615.1	NIGF4	NA	Nigeria:Akure (7.25 N 5.19 E）	Illumina HiSeq	298.8X	Scaffold	11609834	316	149140	27	307	150165	27		Han DY et al., Adaptive Gene Content and Allele Distribution Variations in the Wild and Domesticated Populations of Saccharomyces cerevisiae. al., Front Microbiolal., , 2021;12:631250	2607	3293	0.558136	5900	8310030	1408	36740	0.50819	yes	yes		4928	1	1505	1505	99.93	1	99.1707	5305	2	1504	1505	99.86	1.0006	99.2006	5474	4	1503	1503	99.8	1	99.2321	5573
AAJC	GCA_002214855.1	SRCM100587	food	South Korea	PacBio	300.0X	Contig	11944230	55	756997	6	NA	NA	NA			3272	2814	0.462373	6086	8420500	1384	217168	0.509535	yes			4939	3	1493	1513	99.13	1.0133	98.6201	5319	5	1492	1510	99.07	1.012	98.6468	5498	8	1486	1495	98.67	1.006	98.7879	5619
AAJD	GCA_017866995.1	GXU1	NA	China:Guangxi (25.10 N 110.27 E）	Illumina HiSeq	300.11X	Scaffold	11601633	278	202415	22	273	209073	21		Han DY et al., Adaptive Gene Content and Allele Distribution Variations in the Wild and Domesticated Populations of Saccharomyces cerevisiae. al., Front Microbiolal., , 2021;12:631250	2528	3373	0.571598	5901	8321260	1410	41732.5	0.508635	yes	yes		4951	1	1505	1506	99.93	1.0006	99.2727	5330	3	1504	1504	99.86	1	99.3099	5499	5	1504	1504	99.86	1	99.2973	5600
AAJE	GCA_017868975.1	SAF4	NA	South Africa:Shakadza in Limpopo province (22.62 S 30.56 E）	Illumina HiSeq	300.7X	Scaffold	11530472	312	179992	20	299	186894	19		Han DY et al., Adaptive Gene Content and Allele Distribution Variations in the Wild and Domesticated Populations of Saccharomyces cerevisiae. al., Front Microbiolal., , 2021;12:631250	2640	3205	0.548332	5845	8247890	1411	36956.6	0.506918	yes	yes		4942	2	1506	1507	100	1.0006	99.3442	5315	3	1506	1506	100	1	99.3432	5483	4	1505	1505	99.93	1	99.3713	5581
AAJF	GCA_000766475.2	W303	laboratory sample (Laboratory strain)	N/A	Illumina HiSeq	301.0X	Scaffold	11633571	782	47313	79	415	102607	38			2759	3088	0.528134	5847	8345390	1427	14876.7	0.502597				4963	2	1505	1516	99.93	1.0073	99.6066	5342	3	1504	1515	99.86	1.0073	99.6334	5518	4	1503	1514	99.8	1.0073	99.6635	5612
AAJG	GCA_001078105.1	Ethanol Red	Industrial	France	Illumina MiSeq	301.0X	Scaffold	11492342	223	94962	41	218	95106	40		Wallace-Salinas V et al., Cell periphery-related proteins as major genomic targets behind the adaptive evolution of an industrial Saccharomyces cerevisiae strain to combined heat and hydrolysate stress. BMC Genomics, 2015 Jul 9;16:514	2623	3224	0.551394	5847	8276040	1415	51535.2	0.508774				4934	1	1505	1505	99.93	1	99.3182	5319	3	1505	1505	99.93	1	99.3187	5489	5	1504	1504	99.86	1	99.3494	5585
AAJH	GCA_017871025.1	MAUN5	NA	Mauritius:Casela (20.30 S 57.40 E）	Illumina HiSeq	301.5X	Scaffold	11981052	1444	69484	56	1288	82553	47		Han DY et al., Adaptive Gene Content and Allele Distribution Variations in the Wild and Domesticated Populations of Saccharomyces cerevisiae. al., Front Microbiolal., , 2021;12:631250	2357	3655	0.607951	6012	8296650	1380	8297.13	0.501792	yes			4968	6	1505	1506	99.93	1.0006	99.2368	5345	10	1505	1506	99.93	1.0006	99.2372	5519	11	1505	1505	99.93	1	99.2398	5623
AAJI	GCA_017870085.1	MAUF1	NA	Mauritius:Quatre Bornes (20.27 S 57.48 E）	Illumina HiSeq	301.7X	Scaffold	12010340	1501	61331	57	1335	80634	48		Han DY et al., Adaptive Gene Content and Allele Distribution Variations in the Wild and Domesticated Populations of Saccharomyces cerevisiae. al., Front Microbiolal., , 2021;12:631250	2862	3155	0.524348	6017	8302150	1380	8001.56	0.500985	yes			4974	5	1503	1503	99.8	1	98.9999	5356	8	1503	1503	99.8	1	98.9941	5523	11	1501	1501	99.66	1	99.0446	5632
AAJJ	GCA_017866055.1	SCN9	NA	China:Luzhou in Sichuan (28.86 N 105.45 E）	Illumina HiSeq	302.1X	Scaffold	11787857	660	110392	34	623	115151	32		Han DY et al., Adaptive Gene Content and Allele Distribution Variations in the Wild and Domesticated Populations of Saccharomyces cerevisiae. al., Front Microbiolal., , 2021;12:631250	2664	3337	0.556074	6001	8349250	1391	17860.4	0.509083	yes			4976	4	1504	1505	99.86	1.0006	99.2104	5357	7	1504	1505	99.86	1.0006	99.2095	5536	8	1504	1505	99.86	1.0006	99.2105	5643
AAJK	GCA_017868155.1	SAN17	NA	South Africa:Tshikweta in Limpopo province (22.94 S 30.51 E）	Illumina HiSeq	303.8X	Scaffold	11910508	1593	52038	58	1386	79056	45		Han DY et al., Adaptive Gene Content and Allele Distribution Variations in the Wild and Domesticated Populations of Saccharomyces cerevisiae. al., Front Microbiolal., , 2021;12:631250	2688	3235	0.546176	5923	8222140	1388	7476.78	0.497292	yes			4946	2	1502	1505	99.73	1.0019	98.9344	5326	3	1501	1504	99.66	1.0019	98.9651	5500	7	1499	1501	99.53	1.0013	99.0281	5605
AAJL	GCA_017867205.1	BJQ5	NA	China:Beijing (40.17 N 116.67 E）	Illumina HiSeq	306.1X	Scaffold	11721009	894	74322	51	822	85077	43		Han DY et al., Adaptive Gene Content and Allele Distribution Variations in the Wild and Domesticated Populations of Saccharomyces cerevisiae. al., Front Microbiolal., , 2021;12:631250	2305	3649	0.612865	5954	8271400	1389	13110.7	0.507977	yes			4943	4	1504	1505	99.86	1.0006	99.1641	5323	6	1504	1504	99.86	1	99.1636	5495	9	1503	1504	99.8	1.0006	99.1878	5600
AAJM	GCA_017866575.1	GZU1	NA	China:Duyun in Guizhou (26.21 N 107.52 E）	Illumina HiSeq	307.3X	Scaffold	11606400	404	145138	27	390	145138	27		Han DY et al., Adaptive Gene Content and Allele Distribution Variations in the Wild and Domesticated Populations of Saccharomyces cerevisiae. al., Front Microbiolal., , 2021;12:631250	2685	3255	0.54798	5940	8298140	1397	28728.7	0.511787	yes	yes		4944	4	1504	1504	99.86	1	99.2111	5317	4	1503	1504	99.8	1.0006	99.2359	5483	4	1503	1505	99.8	1.0013	99.2366	5590
AAJN	GCA_017865995.1	SDN1	NA	China:Shandong (37.15 N 117.84 E）	Illumina HiSeq	309.8X	Scaffold	11524061	255	208153	21	251	216168	20		Han DY et al., Adaptive Gene Content and Allele Distribution Variations in the Wild and Domesticated Populations of Saccharomyces cerevisiae. al., Front Microbiolal., , 2021;12:631250	2845	3055	0.517797	5900	8319250	1410	45192.4	0.511972	yes	yes		4948	1	1505	1506	99.93	1.0006	99.3292	5327	4	1504	1504	99.86	1	99.3665	5497	5	1503	1503	99.8	1	99.3749	5593
AAJO	GCA_000756245.1	M5	vineyard	Italy	Illumina HiSeq	31.0X	Contig	11104164	7718	2224	1544	NA	NA	NA		Lorenz K et al., Causal variation in yeast sporulation tends to reside in a pathway bottleneck. PLoS Genet, 2014 Sep;10(9):e1004634	1497	3886	0.721902	5383	5976910	1110	1438.74	0.484773				4721	13	1393	1411	92.49	1.0129	87.4444	5040	26	1361	1378	90.37	1.0124	88.1781	5211	47	1289	1295	85.59	1.0046	89.8425	5306
AAJP	GCA_011393195.1	I14	soil sample	Italy: Petrina	454	31.3X	Scaffold	11813259	525	56919	64	173	432645	10			2920	3096	0.514628	6016	8265630	1374	22501.4	0.509258				4981	4	1498	1518	99.46	1.0133	97.7962	5371	10	1498	1518	99.46	1.0133	97.7837	5579	17	1488	1497	98.8	1.006	97.9802	5717
AAJQ	GCA_017869735.1	NIGF12	NA	Nigeria:Kaduna (10.53 N 7.43 E）	Illumina HiSeq	310.2X	Scaffold	11666432	337	120014	30	329	126046	28		Han DY et al., Adaptive Gene Content and Allele Distribution Variations in the Wild and Domesticated Populations of Saccharomyces cerevisiae. al., Front Microbiolal., , 2021;12:631250	2917	2997	0.506764	5914	8329770	1408	34618.5	0.506924	yes	yes		4946	2	1505	1505	99.93	1	99.2513	5329	5	1504	1504	99.86	1	99.2779	5496	8	1503	1503	99.8	1	99.3	5598
AAJR	GCA_017869445.1	NIGN11	NA	Nigeria:Ushi Ekiti (7.87 N 5.17 E）	Illumina HiSeq	310.3X	Scaffold	11651744	355	103170	36	350	103170	36		Han DY et al., Adaptive Gene Content and Allele Distribution Variations in the Wild and Domesticated Populations of Saccharomyces cerevisiae. al., Front Microbiolal., , 2021;12:631250	2479	3425	0.580115	5904	8317480	1409	32821.8	0.506705	yes	yes		4929	1	1505	1505	99.93	1	99.1104	5309	4	1504	1504	99.86	1	99.137	5480	6	1502	1502	99.73	1	99.1893	5577
AAJS	GCA_017869335.1	SAF1	NA	South Africa:Shakadza in Limpopo province (22.62 S 30.56 E）	Illumina HiSeq	315.1X	Scaffold	11694761	623	95383	33	606	108957	32		Han DY et al., Adaptive Gene Content and Allele Distribution Variations in the Wild and Domesticated Populations of Saccharomyces cerevisiae. al., Front Microbiolal., , 2021;12:631250	2260	3648	0.617468	5908	8285370	1402	18771.7	0.505183	yes			4940	4	1506	1506	100	1	99.3496	5321	6	1506	1506	100	1	99.3496	5491	8	1506	1506	100	1	99.3472	5597
AAJT	GCA_002271905.1	DBVPG6044	NA	NA	PacBio	315X	Chromosome	11777415	23	791957	6	23	791957	6	16		2439	3528	0.591252	5967	8482790	1422	512062	0.506648				4905	2	1500	1501	99.6	1.0006	99.1005	5281	2	1499	1501	99.53	1.0013	99.1307	5445	6	1498	1498	99.46	1	99.1516	5550
AAJU	GCA_001937245.1	VTT A-81062	ale beer	United Kingdom	Illumina HiSeq; PacBio	317.0X	Scaffold	11926450	45	783981	6	40	802949	6		Krogerus K et al., Ploidy influences the functional attributes of de novo lager yeast hybrids. Appl Microbiol Biotechnol, 2016 Aug;100(16):7203-22	2486	3454	0.581481	5940	8491260	1430	265032	0.498053	yes	yes		4957	1	1504	1511	99.86	1.0046	99.4643	5341	3	1504	1511	99.86	1.0046	99.4638	5523	4	1503	1508	99.8	1.0033	99.4947	5636
AAJV	GCA_017868835.1	SAN10	NA	South Africa:Tshikweta in Limpopo province (22.94 S 30.51 E）	Illumina HiSeq	317.6X	Scaffold	12522385	3076	26225	130	2635	51663	75		Han DY et al., Adaptive Gene Content and Allele Distribution Variations in the Wild and Domesticated Populations of Saccharomyces cerevisiae. al., Front Microbiolal., , 2021;12:631250	2491	3622	0.592508	6113	8238880	1348	4071	0.488166	yes			4987	4	1498	1500	99.46	1.0013	98.4675	5359	12	1491	1493	99	1.0013	98.6778	5554	17	1486	1487	98.67	1.0006	98.8073	5674
AAJW	GCA_017870115.1	ETPN7	NA	Ethiopia:Addis Ababa (8.97 N 38.73 E）	Illumina HiSeq	320.1X	Scaffold	11679787	696	95436	37	650	109702	34		Han DY et al., Adaptive Gene Content and Allele Distribution Variations in the Wild and Domesticated Populations of Saccharomyces cerevisiae. al., Front Microbiolal., , 2021;12:631250	2785	3111	0.527646	5896	8263340	1402	16781.3	0.504804	yes			4956	2	1505	1507	99.93	1.0013	99.1587	5324	5	1504	1505	99.86	1.0006	99.1876	5507	7	1503	1503	99.8	1	99.2161	5602
AAJX	GCA_017866065.1	SCN8	NA	China:Luzhou in Sichuan (28.82 N 105.44 E）	Illumina HiSeq	320.4X	Scaffold	11798379	841	95586	38	779	102754	35		Han DY et al., Adaptive Gene Content and Allele Distribution Variations in the Wild and Domesticated Populations of Saccharomyces cerevisiae. al., Front Microbiolal., , 2021;12:631250	2475	3481	0.584453	5956	8305820	1395	14029	0.504815	yes			4962	6	1503	1505	99.8	1.0013	99.185	5335	7	1502	1503	99.73	1.0006	99.2122	5509	8	1501	1502	99.66	1.0006	99.2419	5611
AAJY	GCA_017868185.1	SAN18	NA	South Africa:Tshikweta in Limpopo province (22.94 S 30.51 E）	Illumina HiSeq	321.1X	Scaffold	11930004	1648	56068	56	1442	80052	43		Han DY et al., Adaptive Gene Content and Allele Distribution Variations in the Wild and Domesticated Populations of Saccharomyces cerevisiae. al., Front Microbiolal., , 2021;12:631250	2387	3545	0.597606	5932	8226440	1387	7239.08	0.497234	yes			4943	1	1501	1507	99.66	1.0039	98.799	5324	4	1500	1505	99.6	1.0033	98.825	5500	5	1496	1499	99.33	1.002	98.9363	5612
AAJZ	GCA_017870955.1	ETPF11	NA	Ethiopia:Gonder (12.61 N 37.47 E）	Illumina HiSeq	323.0X	Scaffold	11818502	1097	72583	50	1018	84254	42		Han DY et al., Adaptive Gene Content and Allele Distribution Variations in the Wild and Domesticated Populations of Saccharomyces cerevisiae. al., Front Microbiolal., , 2021;12:631250	2485	3451	0.581368	5936	8256690	1391	10773.5	0.502263	yes			4954	3	1503	1504	99.8	1.0006	99.0709	5322	5	1502	1503	99.73	1.0006	99.1097	5501	11	1500	1500	99.6	1	99.162	5606
AAKA	GCA_003046695.1	I-30	flor	NA	Illumina HiSeq; PacBio	323.0X	Contig	11590129	156	470360	10	NA	NA	NA		Eldarov MA et al., Genomics and Biochemistry of Saccharomyces cerevisiae Wine Yeast Strains. Biochemistry (Mosc), 2016 Dec;81(13):1650-1668. Flor Yeast Strains from Culture Collection: Genetic Diversity and Physiological and Biochemical Properties. Applied Biochemistry and Microbiology, 2017;53(3):359-367.	1313	4526	0.775133	5839	8315520	1424	74295.7	0.503791	yes	yes		4931	8	1503	1503	99.8	1	99.2873	5300	8	1503	1503	99.8	1	99.2876	5467	11	1502	1502	99.73	1	99.3176	5566
AAKB	GCA_000766395.2	FY1679	laboratory strain (S288C-derivative laboratory strain)	N/A	Illumina HiSeq	329.0X	Scaffold	11636794	804	44733	80	388	122764	31			3294	2563	0.437596	5857	8341940	1424	14473.6	0.503317	yes			4978	1	1504	1512	99.86	1.0053	99.7391	5359	1	1503	1511	99.8	1.0053	99.7705	5541	4	1502	1510	99.73	1.0053	99.8009	5642
AAKC	GCA_013180045.1	AWRI2880	active dried yeast packet	Australia	Illumina	33.7X	Scaffold	12214564	727	87489	43	708	93439	40		Langdon QK et al., Fermentation innovation through complex hybridization of wild and domesticated yeasts. Nat Ecol Evol, 2019 Nov;3(11):1576-1586	2588	3590	0.581094	6178	8614320	1394	16801.3	0.50579	yes			4982	7	1505	1582	99.93	1.0511	99.3289	5374	12	1505	1578	99.93	1.0485	99.3295	5574	17	1503	1566	99.8	1.0419	99.3835	5723
AAKD	GCA_002804325.1	I-328	Wine	NA	Illumina HiSeq	330.0X	Contig	11505331	531	62127	54	NA	NA	NA		Eldarov MA et al., Genomics and Biochemistry of Saccharomyces cerevisiae Wine Yeast Strains. Biochemistry (Mosc), 2016 Dec;81(13):1650-1668. Flor Yeast Strains from Culture Collection: Genetic Diversity and Physiological and Biochemical Properties. Applied Biochemistry and Microbiology, 2017;53(3):359-367.	2939	2964	0.502118	5903	8290460	1404	21667.3	0.513067	yes	yes		4965	5	1505	1505	99.93	1	99.5789	5337	7	1505	1505	99.93	1	99.5791	5511	8	1505	1505	99.93	1	99.5787	5600
AAKE	GCA_017870425.1	ETPN14	NA	Ethiopia:Lalibela (12.08 N 39.5 E）	Illumina HiSeq	330.2X	Scaffold	11665577	696	100720	40	652	107572	37		Han DY et al., Adaptive Gene Content and Allele Distribution Variations in the Wild and Domesticated Populations of Saccharomyces cerevisiae. al., Front Microbiolal., , 2021;12:631250	2435	3443	0.585743	5878	8259310	1405	16760.9	0.503876	yes			4941	2	1505	1506	99.93	1.0006	99.1543	5312	4	1505	1506	99.93	1.0006	99.1547	5485	9	1503	1504	99.8	1.0006	99.2114	5579
AAKF	GCA_017867585.1	SAN9	NA	South Africa:Tshikweta Limpopo province (22.94 S 30.51 E）	Illumina HiSeq	332.3X	Scaffold	12005314	1518	64628	54	1355	77429	46		Han DY et al., Adaptive Gene Content and Allele Distribution Variations in the Wild and Domesticated Populations of Saccharomyces cerevisiae. al., Front Microbiolal., , 2021;12:631250	2887	3129	0.520113	6016	8291910	1378	7908.64	0.501111	yes			4975	3	1502	1503	99.73	1.0006	98.8987	5349	6	1502	1503	99.73	1.0006	98.8941	5515	8	1496	1496	99.33	1	99.0458	5627
AAKG	GCA_017869625.1	NIGF5	NA	Nigeria:Oba-Ile (7.26 N 5.25 E）	Illumina HiSeq	333.0X	Scaffold	11393962	365	110954	33	353	111811	32		Han DY et al., Adaptive Gene Content and Allele Distribution Variations in the Wild and Domesticated Populations of Saccharomyces cerevisiae. al., Front Microbiolal., , 2021;12:631250	2493	3292	0.569058	5785	8164660	1411	31216.3	0.507725	yes	yes		4911	4	1506	1506	100	1	99.2866	5281	7	1506	1506	100	1	99.2855	5440	12	1506	1506	100	1	99.2849	5534
AAKH	GCA_017869555.1	NIGF7	NA	Nigeria:Omu Aran (8.14 N 5.10 E）	Illumina HiSeq	336.0X	Scaffold	11817369	1123	49381	66	1064	51107	65		Han DY et al., Adaptive Gene Content and Allele Distribution Variations in the Wild and Domesticated Populations of Saccharomyces cerevisiae. al., Front Microbiolal., , 2021;12:631250	2443	3525	0.59065	5968	8275870	1387	10523	0.505019	yes			4963	5	1505	1509	99.93	1.0026	98.8993	5341	9	1504	1505	99.86	1.0006	98.9325	5526	14	1501	1501	99.66	1	99.0033	5636
AAKI	GCA_017868345.1	SAN15	NA	South Africa:Tshikweta in Limpopo province (22.94 S 30.51 E）	Illumina HiSeq	339.3X	Scaffold	11920046	1622	54946	57	1422	79996	43		Han DY et al., Adaptive Gene Content and Allele Distribution Variations in the Wild and Domesticated Populations of Saccharomyces cerevisiae. al., Front Microbiolal., , 2021;12:631250	2394	3521	0.595266	5915	8228230	1391	7348.98	0.496223	yes			4936	1	1501	1504	99.66	1.0019	98.8494	5317	3	1500	1503	99.6	1.002	98.8756	5493	5	1497	1499	99.4	1.0013	98.9601	5600
AAKJ	GCA_000756235.1	UCD51	vineyard	France: Burgundy	Illumina HiSeq	34.0X	Contig	11211290	6048	3088	1114	NA	NA	NA		Lorenz K et al., Causal variation in yeast sporulation tends to reside in a pathway bottleneck. PLoS Genet, 2014 Sep;10(9):e1004634	1757	3766	0.681876	5523	6645120	1203	1853.72	0.492628	yes			4811	8	1442	1456	95.75	1.0097	91.2918	5165	10	1425	1436	94.62	1.0077	91.6954	5329	15	1378	1384	91.5	1.0043	92.751	5437
AAKK	GCA_017866045.1	SCN7	NA	China:Luzhou in Sichuan (28.82 N 105.44 E）	Illumina HiSeq	341.2X	Scaffold	11892164	1160	69327	44	1036	82708	39		Han DY et al., Adaptive Gene Content and Allele Distribution Variations in the Wild and Domesticated Populations of Saccharomyces cerevisiae. al., Front Microbiolal., , 2021;12:631250	2178	3811	0.636333	5989	8297420	1385	10251.9	0.503609	yes			4963	3	1503	1505	99.8	1.0013	99.1398	5346	5	1503	1504	99.8	1.0006	99.1265	5519	8	1501	1503	99.66	1.0013	99.1934	5628
AAKL	GCA_017867255.1	BJQ6	NA	China:Beijing (40.17 N 116.67 E）	Illumina HiSeq	346.3X	Scaffold	11637796	395	123594	30	386	123594	30		Han DY et al., Adaptive Gene Content and Allele Distribution Variations in the Wild and Domesticated Populations of Saccharomyces cerevisiae. al., Front Microbiolal., , 2021;12:631250	2649	3284	0.553514	5933	8313010	1401	29462.8	0.509804	yes	yes		4957	4	1506	1509	100	1.0019	99.2797	5329	5	1506	1509	100	1.0019	99.2798	5505	5	1506	1507	100	1.0006	99.2798	5613
AAKM	GCA_017870435.1	ETPF9	NA	Ethiopia:Gonder (12.61 N 37.47 E）	Illumina HiSeq	350.0X	Scaffold	11869317	1166	71065	52	1069	81190	46		Han DY et al., Adaptive Gene Content and Allele Distribution Variations in the Wild and Domesticated Populations of Saccharomyces cerevisiae. al., Front Microbiolal., , 2021;12:631250	2726	3222	0.541695	5948	8253150	1388	10179.5	0.501124	yes			4940	3	1501	1504	99.66	1.0019	99.1445	5318	4	1500	1503	99.6	1.002	99.1729	5499	8	1500	1501	99.6	1.0006	99.1583	5603
AAKN	GCA_001578285.1	1B-D1606	lab	Russia: St. Petersburg (59.53 N 30.149999999999977 E)	IonTorrent	35.0X	Contig	11566949	479	72884	58	NA	NA	NA			2568	3475	0.575046	6043	8208530	1358	24148.1	0.522437	yes			5000	1	1506	1524	100	1.0119	97.6628	5393	2	1499	1513	99.53	1.0093	97.8501	5574	9	1493	1509	99.13	1.0107	98.02	5706
AAKO	GCA_017865745.1	SXQ10	NA	China:Xinghuacun in Shanxi (37.33 N 111.90 E）	Illumina HiSeq	352.7X	Scaffold	11655684	461	119469	29	446	125194	27		Han DY et al., Adaptive Gene Content and Allele Distribution Variations in the Wild and Domesticated Populations of Saccharomyces cerevisiae. al., Front Microbiolal., , 2021;12:631250	2457	3495	0.587198	5952	8321310	1398	25283.5	0.510652	yes	yes		4959	3	1504	1506	99.86	1.0013	99.209	5332	7	1503	1504	99.8	1.0006	99.2355	5506	8	1501	1501	99.66	1	99.2899	5615
AAKP	GCA_013047185.1	YJM451	clincal sample from Europe	Europe	454; ABI 3730	36.35X	Scaffold	11631357	495	55900	65	161	399528	10			2308	3496	0.602343	5804	8265530	1424	23497.7	0.498996				4918	1	1505	1505	99.93	1	99.1808	5296	2	1504	1504	99.86	1	99.2152	5464	4	1503	1503	99.8	1	99.2356	5567
AAKQ	GCA_017865695.1	SXQ1	NA	China:Xinghuacun in Shanxi (37.33 N 111.90 E）	Illumina HiSeq	366.3X	Scaffold	11839192	870	86489	45	794	103623	38		Han DY et al., Adaptive Gene Content and Allele Distribution Variations in the Wild and Domesticated Populations of Saccharomyces cerevisiae. al., Front Microbiolal., , 2021;12:631250	2336	3656	0.610147	5992	8330480	1390	13608.3	0.506116	yes			4973	4	1504	1508	99.86	1.0026	99.0628	5352	7	1504	1508	99.86	1.0026	99.0619	5529	9	1502	1505	99.73	1.0019	99.1113	5631
AAKR	GCA_017869635.1	NIGF3	NA	Nigeria:Akure (7.25 N 5.19 E）	Illumina HiSeq	368.4X	Scaffold	11653188	481	102513	39	467	103694	39		Han DY et al., Adaptive Gene Content and Allele Distribution Variations in the Wild and Domesticated Populations of Saccharomyces cerevisiae. al., Front Microbiolal., , 2021;12:631250	2422	3487	0.590117	5909	8296920	1404	24227	0.507072	yes	yes		4936	2	1505	1505	99.93	1	99.2212	5309	4	1504	1504	99.86	1	99.2519	5476	4	1502	1502	99.73	1	99.3064	5589
AAKS	GCA_017869095.1	SAF29	NA	South Africa:Eastern Cape (32.11 S 26.46 E）	Illumina HiSeq	368.5X	Scaffold	11566444	288	150109	24	278	150671	23		Han DY et al., Adaptive Gene Content and Allele Distribution Variations in the Wild and Domesticated Populations of Saccharomyces cerevisiae. al., Front Microbiolal., , 2021;12:631250	2290	3585	0.610213	5875	8302370	1413	40161.3	0.507935	yes	yes		4940	3	1504	1504	99.86	1	99.2745	5318	4	1503	1503	99.8	1	99.3009	5487	7	1502	1502	99.73	1	99.3219	5584
AAKT	GCA_010356925.1	INSC1005	NA	USA: Boulder, CO	PacBio Sequel	392X	Chromosome	12269357	19	806838	6	17	929143	6	16		5911	364	0.058008	6275	8925150	1422	645756	0.511437	yes	yes	Yes	5011	2	1506	1506	100	1	99.9773	5404	5	1506	1506	100	1	99.9771	5586	8	1506	1506	100	1	99.9771	5702
AAKU	GCA_001578265.1	74-D694	NA	NA (NA)	IonTorrent	42.0X	Contig	11329883	1513	13230	269	NA	NA	NA			2625	3104	0.541805	5729	8082080	1411	7488.36	0.505654				4954	3	1504	1506	99.86	1.0013	99.3159	5327	6	1503	1505	99.8	1.0013	99.3456	5499	9	1502	1504	99.73	1.0013	99.3762	5591
AAKV	GCA_017867595.1	SAN7	NA	South Africa:Tshikweta in Limpopo province (22.94 S 30.51 E）	Illumina HiSeq	427.2X	Scaffold	11553083	329	128600	24	319	140172	23		Han DY et al., Adaptive Gene Content and Allele Distribution Variations in the Wild and Domesticated Populations of Saccharomyces cerevisiae. al., Front Microbiolal., , 2021;12:631250	2336	3519	0.601025	5855	8250800	1409	35115.8	0.506791	yes	yes		4943	2	1505	1505	99.93	1	99.3243	5318	3	1505	1505	99.93	1	99.3236	5481	4	1504	1504	99.86	1	99.3536	5587
AAKW	GCA_019155645.1	US-05	Purchased from Fermentis, 36-9800	USA: Massachusetts, Worcester	Oxford Nanopore MinION; Illumina iSeq	45X	Contig	11875446	43	743136	7	NA	NA	NA		NO paper	2510	3614	0.590137	6124	8380770	1369	276173	0.515686	yes			4975	19	1503	1513	99.8	1.0066	98.5576	5355	25	1502	1509	99.73	1.0046	98.5788	5550	42	1499	1500	99.53	1.0006	98.6321	5690
AAKX	GCA_013181185.1	WLP500	active dried yeast packet	Australia	Illumina	48.7X	Scaffold	17709328	963	47772	107	585	125708	42		Langdon QK et al., Fermentation innovation through complex hybridization of wild and domesticated yeasts. Nat Ecol Evol, 2019 Nov;3(11):1576-1586	2801	6090	0.684962	8891	12503700	1406	18389.7	0.502052	yes			4613	11	1379	2321	91.56	1.6831	99.4611	5022	19	1379	2315	91.56	1.6787	99.4619	5358	31	1379	2270	91.56	1.6461	99.4613	5946
AAKY	GCA_013183905.1	AWRI1430	active dried yeast packet	NA	Illumina	52.0X	Scaffold	15296200	1094	74296	54	1065	85910	47		Langdon QK et al., Fermentation innovation through complex hybridization of wild and domesticated yeasts. Nat Ecol Evol, 2019 Nov;3(11):1576-1586	2700	4947	0.64692	7647	10724500	1402	13981.9	0.499928	yes			5018	6	1503	1994	99.8	1.3266	99.3557	5447	9	1503	1985	99.8	1.3206	99.3565	5715	21	1503	1962	99.8	1.3053	99.3556	6143
AAKZ	GCA_000768095.1	UWOPS05_217_3	nectar of bertam palm (Environmental isolate)	Malaysia	Illumina HiSeq	57.0X	Scaffold	11377261	1767	11051	311	1348	13961	253			2081	3812	0.646869	5893	8317130	1411	6438.74	0.517963				4889	2	1501	1527	99.66	1.0173	97.9907	5264	2	1502	1527	99.73	1.0166	97.9759	5446	9	1501	1526	99.66	1.0166	98.0025	5556
AALA	GCA_013368665.1	NC-02	oak tree exudates in the Smoky Mountains	USA: North Carolina	454	6.22X	Scaffold	10773514	7489	1165	2301	4046	11958	253			344	3596	0.91269	3940	3445590	875	1438.58	0.365712				3445	97	842	881	55.9	1.0463	68.1082	3665	217	764	788	50.73	1.0314	69.9413	3777	428	624	631	41.43	1.0112	74.307	3849
AALB	GCA_014898935.1	74-D694	Laboratory stock (Peterhof Genetic Collection)	Russia: Dpt. of Genetics and Biotechnology at St. Petersburg State University	Illumina HiSeq; Oxford Nanopore MinION	600X	Chromosome	12668112	29	807500	6	29	807500	6	18		5576	818	0.127932	6394	8888660	1390	436831	0.504732	yes	yes	Yes	5028	2	1506	1506	100	1	99.7959	5421	3	1506	1506	100	1	99.7991	5607	7	1506	1506	100	1	99.7989	5732
AALC	GCA_009805665.1	RM11-1a	lab culture	USA: Irvine	Oxford Nanopore; Illumina	60X OXford Nanopore; 102X Illumina	Contig	11946317	20	919793	6	NA	NA	NA			2481	3524	0.586844	6005	8414670	1401	597316	0.502665	yes	yes		4958	10	1504	1504	99.86	1	99.4535	5322	12	1504	1506	99.86	1.0013	99.4538	5493	15	1504	1505	99.86	1.0006	99.451	5627
AALD	GCA_001750485.1	GUJ105	NA	India:Gujarat	Illumina HiSeq	62.0X	Scaffold	11553758	931	32336	99	201	276334	15			2560	3321	0.5647	5881	8294820	1410	12410.1	0.509012	yes			4948	1	1500	1504	99.6	1.0026	98.9424	5330	2	1501	1504	99.66	1.0019	98.9137	5503	4	1496	1497	99.33	1.0006	99.0394	5606
AALE	GCA_019155725.1	A20 citrus	Purchased from Imperial Yeast (MoreBeer!, IYA20)	USA: Massachusetts, Worcester	Oxford Nanopore MinION; Illumina iSeq	68X	Contig	12582651	28	875578	6	NA	NA	NA			3007	3372	0.528609	6379	8734760	1369	449380	0.506968	yes	yes		5003	25	1505	1512	99.93	1.0046	99.2274	5394	34	1502	1509	99.73	1.0046	99.321	5585	43	1501	1505	99.66	1.0026	99.348	5751
AALF	GCA_000766375.2	YPH499	laboratory strain (S288C-congenic laboratory strain)	N/A	Illumina HiSeq	69.0X	Scaffold	11668021	646	55832	65	344	125709	28			2426	3468	0.588395	5894	8379500	1422	18062	0.505141				4968	1	1505	1505	99.93	1	99.7033	5346	2	1505	1505	99.93	1	99.703	5527	4	1504	1504	99.86	1	99.7333	5631
AALG	GCA_011393095.1	YJM428	clinical sample of paracentesis fluid	USA	454	7.02X	Scaffold	10744772	6595	1447	1638	3558	12721	178			550	3701	0.870619	4251	3919000	922	1629.23	0.395634				3686	84	931	974	61.81	1.0461	72.7764	3918	163	862	895	57.23	1.0382	74.7416	4048	350	730	744	48.47	1.0191	78.8078	4139
AALH	GCA_000416405.1	NY1308	soil	China: Henan Province	454; Illumina	70.0X	Contig	11514196	35	546517	7	NA	NA	NA			5090	818	0.138456	5908	8358300	1415	328977	0.513106	yes	yes	Yes	4958	2	1506	1506	100	1	99.5547	5341	3	1506	1506	100	1	99.5542	5516	4	1506	1506	100	1	99.5546	5622
AALI	GCA_009667455.1	yHQL694	Wild Isolation	Viet Nam	Illumina	728.4X	Scaffold	23553346	17208	2200	3071	16886	2268	2951		Langdon QK et al., Fermentation innovation through complex hybridization of wild and domesticated yeasts. Nat Ecol Evol, 2019 Nov;3(11):1576-1586	1356	9677	0.877096	11033	10769600	976	1368.74	0.468426	yes			4776	161	1306	2528	86.71	1.9356	87.1927	5512	303	1290	2390	85.65	1.8527	87.6583	6267	705	1237	2117	82.13	1.7113	89.1341	7484
AALJ	GCA_011393125.1	Y9	Ragi (African or finger millet)	Indonesia: Java	454; ABI 3730	8.3X	Scaffold	13580001	3021	5228	589	826	24467	185			1232	4434	0.782563	5666	6249280	1103	4495.2	0.417231	yes			4641	72	1272	1363	84.46	1.0715	84.0603	5004	116	1237	1307	82.13	1.0565	84.7738	5239	219	1158	1196	76.89	1.0328	86.8035	5416
AALK	GCA_013368685.1	IL-01	soil sample	USA: Cahokia, IL	454	8.47X	Scaffold	11596832	5587	2378	1325	2750	14860	211			912	4385	0.827827	5297	5878380	1110	2075.68	0.456763	yes			4468	32	1254	1298	83.26	1.035	80.7841	4810	97	1179	1210	78.28	1.0262	82.5213	5006	223	1095	1115	72.7	1.0182	84.7197	5132
AALL	GCA_003591695.1	YAL1	shiraz spontaneous fermentation	Australia:Angaston	Nanopore	80.0X	Chromosome	12111892	26	780476	6	25	801474	6	18		1726	4987	0.742887	6713	7949910	1184	465842	0.554249	yes			5183	38	1482	1620	98.4	1.0931	90.565	5615	69	1462	1581	97.07	1.0813	91.1003	5957	129	1425	1480	94.62	1.0385	91.9143	6234
AALM	GCA_015251375.1	Y9_Hap1	ragi	Indonesia: Java	Illumina HiSeq	80X	Scaffold	11340221	519	79405	45	366	166517	22		Hays M et al., A natural variant of the essential host gene MMS21 restricts the parasitic 2-micron plasmid in Saccharomyces cerevisiae. Elife, 2020 Oct 16;9. Hays M et al., A natural variant of the essential host gene MMS21 restricts the parasitic 2-micron plasmid in Saccharomyces cerevisiae, eLife, 2020;9.	2059	3711	0.643154	5770	8178240	1417	21850.1	0.508808	yes	yes		4893	3	1496	1496	99.33	1	99.3007	5253	5	1495	1495	99.26	1	99.3275	5422	7	1495	1495	99.26	1	99.3271	5517
AALN	GCA_015251885.1	NC-02	oak tree exudate	USA: Smoky Mountains, NC	Illumina HiSeq	80X	Scaffold	11592980	568	80615	46	381	137798	27		Hays M et al., A natural variant of the essential host gene MMS21 restricts the parasitic 2-micron plasmid in Saccharomyces cerevisiae. Elife, 2020 Oct 16;9. Hays M et al., A natural variant of the essential host gene MMS21 restricts the parasitic 2-micron plasmid in Saccharomyces cerevisiae, eLife, 2020;9.	2606	3227	0.553232	5833	8316690	1426	20410.2	0.503149	yes	yes		4945	3	1504	1504	99.86	1	99.3063	5320	4	1503	1503	99.8	1	99.3336	5497	5	1500	1500	99.6	1	99.3991	5600
AALO	GCA_015251945.1	UC5	Sene sake	Japan: Kurashi	Illumina HiSeq	80X	Scaffold	11490408	546	94810	43	413	153646	25		Hays M et al., A natural variant of the essential host gene MMS21 restricts the parasitic 2-micron plasmid in Saccharomyces cerevisiae. Elife, 2020 Oct 16;9. Hays M et al., A natural variant of the essential host gene MMS21 restricts the parasitic 2-micron plasmid in Saccharomyces cerevisiae, eLife, 2020;9.	2555	3296	0.563323	5851	8268630	1413	21044.7	0.509207	yes	yes		4945	3	1505	1505	99.93	1	99.2924	5325	4	1505	1505	99.93	1	99.2923	5498	6	1504	1504	99.86	1	99.323	5607
AALP	GCA_014898825.1	U-1A-D1628	Laboratory stock (Peterhof Genetic Collection)	Russia: Dpt. of Genetics and Biotechnology at St. Petersburg State University	Illumina HiSeq; Oxford Nanopore MinION	850X	Chromosome	12603079	32	825361	6	32	825361	6	18		5628	859	0.132419	6487	8996450	1387	393846	0.514715	yes	yes	Yes	5029	3	1506	1506	100	1	99.8136	5420	4	1506	1506	100	1	99.8137	5602	6	1506	1506	100	1	99.8135	5725
AALQ	GCA_000766495.2	CEN.PK2-1Ca	laboratory sample (Laboratory strain)	N/A	Illumina HiSeq	89.0X	Scaffold	11590380	691	54389	67	389	115163	30			2895	2992	0.508238	5887	8346210	1418	16773.3	0.507921	yes			4966	1	1505	1505	99.93	1	99.6581	5351	2	1505	1505	99.93	1	99.6593	5519	2	1504	1504	99.86	1	99.6893	5629
AALR	GCA_000775555.1	EBY.VW4000	NA	NA	Illumina HiSeq	90.0X	Contig	11386071	354	91316	40	NA	NA	NA	16		2937	2878	0.494927	5815	8231350	1416	32164	0.510712	yes	yes		4943	2	1504	1504	99.86	1	99.6948	5322	3	1504	1504	99.86	1	99.6959	5494	5	1504	1504	99.86	1	99.6956	5588
AALS	GCA_015251845.1	Y12	palm wine	Cote d'Ivoire	Illumina HiSeq	90X	Scaffold	11507972	552	89561	41	405	141002	26		Hays M et al., A natural variant of the essential host gene MMS21 restricts the parasitic 2-micron plasmid in Saccharomyces cerevisiae. Elife, 2020 Oct 16;9. Hays M et al., A natural variant of the essential host gene MMS21 restricts the parasitic 2-micron plasmid in Saccharomyces cerevisiae, eLife, 2020;9.	2626	3211	0.550111	5837	8270570	1417	20847.8	0.507214				4940	2	1505	1505	99.93	1	99.3229	5322	5	1505	1505	99.93	1	99.3235	5499	6	1504	1504	99.86	1	99.3539	5597
AALT	GCA_000766195.2	YPS128	oak trees (Pennsylvania woodland isolate)	USA: Pennsylvania	Illumina HiSeq	95.0X	Scaffold	11556258	1034	23508	150	670	39704	93			2493	3387	0.57602	5880	8354480	1421	11176.3	0.508815				4931	1	1504	1504	99.86	1	99.3494	5312	2	1504	1504	99.86	1	99.349	5489	4	1504	1504	99.86	1	99.3484	5590
AALU	GCA_000766175.2	YPS163	oak trees (Pennsylvania woodland isolate)	USA: Pennsylvania	Illumina HiSeq	96.0X	Scaffold	11646928	848	28893	131	607	39925	89			2650	3307	0.555145	5957	8443700	1417	13734.6	0.511465				4945	4	1506	1511	100	1.0033	99.3003	5322	5	1506	1511	100	1.0033	99.3002	5496	7	1505	1510	99.93	1.0033	99.3311	5607
AALV	GCA_000975585.2	YJM195	Palm wine	Nigeria	Illumina Hiseq, 100x100 bp paired-end reads	100X	Chromosome	12752445	120	556961	7	17	916102	5	17	Strope PK et al., The 100-genomes strains, an S. cerevisiae resource that illuminates its natural phenotypic and genotypic variation and emergence as an opportunistic pathogen. Genome Res, 2015 May;25(5):762-74	5157	935	0.15348	6092	8417100	1382	106270	0.477712	yes	yes		4960	2	1506	1506	100	1	99.3962	5339	2	1506	1506	100	1	99.3957	5516	4	1506	1506	100	1	99.3959	5621
AALW	GCA_000975885.2	YJM320	clinical	USA: CA	Illumina Hiseq, 100x100 bp paired-end reads	100X	Chromosome	13476050	99	660249	7	18	905335	5	18	Strope PK et al., The 100-genomes strains, an S. cerevisiae resource that illuminates its natural phenotypic and genotypic variation and emergence as an opportunistic pathogen. Genome Res, 2015 May;25(5):762-74	5457	698	0.113404	6155	8430320	1370	136122	0.456736	yes	yes	Yes	4974	0	1506	1506	100	1	99.631	5353	0	1506	1506	100	1	99.6301	5531	2	1506	1506	100	1	99.6309	5637
AALX	GCA_000976125.2	YJM541	clinical	USA: CA	Illumina Hiseq, 100x100 bp paired-end reads	100X	Chromosome	12966586	138	410558	9	18	909353	5	18	Strope PK et al., The 100-genomes strains, an S. cerevisiae resource that illuminates its natural phenotypic and genotypic variation and emergence as an opportunistic pathogen. Genome Res, 2015 May;25(5):762-74	5378	720	0.118071	6098	8413350	1380	93960.8	0.470286	yes	yes		4983	2	1506	1506	100	1	99.6327	5363	3	1506	1506	100	1	99.6319	5535	5	1506	1506	100	1	99.6325	5633
AALY	GCA_000976275.4	YJM682	clinical	USA: TX	Illumina Hiseq, 100x100 bp paired-end reads	100X	Chromosome	12274601	59	658573	8	18	896702	6	18	Strope PK et al., The 100-genomes strains, an S. cerevisiae resource that illuminates its natural phenotypic and genotypic variation and emergence as an opportunistic pathogen. Genome Res, 2015 May;25(5):762-74	5335	706	0.116868	6041	8406090	1392	208044	0.492154	yes	yes	Yes	4982	1	1506	1506	100	1	99.6282	5366	1	1506	1506	100	1	99.6282	5529	2	1506	1506	100	1	99.628	5637
AALZ	GCA_000976425.2	YJM972	clinical	Italy	Illumina Hiseq, 100x100 bp paired-end reads	100X	Chromosome	12961570	63	749211	6	18	902781	5	18	Strope PK et al., The 100-genomes strains, an S. cerevisiae resource that illuminates its natural phenotypic and genotypic variation and emergence as an opportunistic pathogen. Genome Res, 2015 May;25(5):762-74	5446	642	0.105453	6088	8412750	1382	205739	0.469696	yes	yes	Yes	4979	1	1506	1506	100	1	99.6865	5362	1	1506	1506	100	1	99.6865	5530	3	1506	1506	100	1	99.6884	5626
AAMA	GCA_000976905.2	YJM1248	Wine	W. Africa	Illumina Hiseq, 100x100 bp paired-end reads	100X	Chromosome	12520724	85	623076	8	17	924574	5	17	Strope PK et al., The 100-genomes strains, an S. cerevisiae resource that illuminates its natural phenotypic and genotypic variation and emergence as an opportunistic pathogen. Genome Res, 2015 May;25(5):762-74	5143	899	0.148792	6042	8364500	1384	147303	0.48256	yes	yes	Yes	4922	1	1506	1506	100	1	99.4303	5304	2	1506	1506	100	1	99.434	5478	4	1506	1506	100	1	99.4338	5580
AAMB	GCA_000978195.2	YJM1527	Prune	USA: Winters, CA	Illumina Hiseq, 100x100 bp paired-end reads	100X	Chromosome	12714611	82	739745	7	18	915190	5	18	Strope PK et al., The 100-genomes strains, an S. cerevisiae resource that illuminates its natural phenotypic and genotypic variation and emergence as an opportunistic pathogen. Genome Res, 2015 May;25(5):762-74	5367	711	0.116979	6078	8424380	1386	155056	0.478033	yes	yes	Yes	4974	2	1506	1506	100	1	99.6486	5362	3	1506	1506	100	1	99.6482	5543	5	1506	1506	100	1	99.6482	5641
AAMC	GCA_000975825.2	YJM270	Wine	Slovenia	Illumina Hiseq, 100x100 bp paired-end reads	110X	Chromosome	12365305	65	515477	8	17	913025	5	17	Strope PK et al., The 100-genomes strains, an S. cerevisiae resource that illuminates its natural phenotypic and genotypic variation and emergence as an opportunistic pathogen. Genome Res, 2015 May;25(5):762-74	5283	753	0.124751	6036	8388220	1390	190235	0.48814	yes	yes	Yes	4964	2	1506	1506	100	1	99.6036	5348	3	1506	1506	100	1	99.6038	5521	6	1506	1506	100	1	99.6034	5621
AAMD	GCA_000976035.2	YJM453	clinical	NA	Illumina Hiseq, 100x100 bp paired-end reads	110X	Chromosome	12710581	63	740486	7	18	911881	5	18	Strope PK et al., The 100-genomes strains, an S. cerevisiae resource that illuminates its natural phenotypic and genotypic variation and emergence as an opportunistic pathogen. Genome Res, 2015 May;25(5):762-74	5455	619	0.10191	6074	8421410	1386	201755	0.47787	yes	yes	Yes	4980	1	1506	1506	100	1	99.6935	5360	1	1506	1506	100	1	99.6935	5527	3	1506	1506	100	1	99.6932	5627
AAME	GCA_000977235.2	YJM1341	Wine	South Africa	Illumina Hiseq, 100x100 bp paired-end reads	110X	Chromosome	12525096	66	657180	6	18	912304	5	18	Strope PK et al., The 100-genomes strains, an S. cerevisiae resource that illuminates its natural phenotypic and genotypic variation and emergence as an opportunistic pathogen. Genome Res, 2015 May;25(5):762-74	5394	642	0.106362	6036	8413880	1394	189774	0.481912	yes	yes	Yes	4978	2	1506	1506	100	1	99.6853	5361	2	1506	1506	100	1	99.6859	5530	3	1506	1506	100	1	99.6855	5628
AAMF	GCA_000977565.2	YJM1399	Wild cherry tree gum	NA	Illumina Hiseq, 100x100 bp paired-end reads	110X	Chromosome	12509367	94	737436	7	17	903451	5	17	Strope PK et al., The 100-genomes strains, an S. cerevisiae resource that illuminates its natural phenotypic and genotypic variation and emergence as an opportunistic pathogen. Genome Res, 2015 May;25(5):762-74	5221	868	0.142552	6089	8526320	1400	133078	0.486755	yes	yes	Yes	4940	1	1506	1506	100	1	99.4369	5318	2	1506	1506	100	1	99.4382	5499	3	1506	1506	100	1	99.4382	5598
AAMG	GCA_000975615.2	YJM244	clinical	Romania	Illumina Hiseq, 100x100 bp paired-end reads	120X	Chromosome	12857578	55	894550	6	18	906535	5	18	Strope PK et al., The 100-genomes strains, an S. cerevisiae resource that illuminates its natural phenotypic and genotypic variation and emergence as an opportunistic pathogen. Genome Res, 2015 May;25(5):762-74	5392	607	0.101184	5999	8303710	1384	233774	0.466573	yes	yes	Yes	4923	1	1506	1506	100	1	99.6985	5303	1	1506	1506	100	1	99.699	5475	4	1506	1506	100	1	99.6986	5570
AAMH	GCA_000977445.2	YJM1386	Sugar cane	Jamaica	Illumina Hiseq, 100x100 bp paired-end reads	120X	Chromosome	12615516	102	740737	7	18	902760	5	18	Strope PK et al., The 100-genomes strains, an S. cerevisiae resource that illuminates its natural phenotypic and genotypic variation and emergence as an opportunistic pathogen. Genome Res, 2015 May;25(5):762-74	5342	758	0.124262	6100	8450730	1385	123682	0.483532	yes	yes		4979	1	1506	1515	100	1.0059	99.5812	5362	1	1506	1515	100	1.0059	99.5818	5548	4	1506	1514	100	1.0053	99.5812	5657
AAMI	GCA_000977985.2	YJM1450	clinical	United Kingdom: Newcastle	Illumina Hiseq, 100x100 bp paired-end reads	120X	Chromosome	12844870	82	749185	6	18	908914	5	18	Strope PK et al., The 100-genomes strains, an S. cerevisiae resource that illuminates its natural phenotypic and genotypic variation and emergence as an opportunistic pathogen. Genome Res, 2015 May;25(5):762-74	5328	735	0.121227	6063	8309370	1371	156645	0.472017	yes	yes	Yes	4923	2	1506	1506	100	1	99.6413	5296	2	1506	1506	100	1	99.642	5466	5	1506	1506	100	1	99.6406	5572
AAMJ	GCA_000976305.2	YJM683	clinical	USA: TX	Illumina Hiseq, 100x100 bp paired-end reads	130X	Chromosome	12427807	86	661998	8	17	897121	6	17	Strope PK et al., The 100-genomes strains, an S. cerevisiae resource that illuminates its natural phenotypic and genotypic variation and emergence as an opportunistic pathogen. Genome Res, 2015 May;25(5):762-74	5351	713	0.117579	6064	8420250	1389	144509	0.487938	yes	yes	Yes	4978	1	1506	1506	100	1	99.6298	5357	1	1506	1506	100	1	99.6286	5533	5	1506	1506	100	1	99.6297	5640
AAMK	GCA_000976575.4	YJM987	clinical	Italy	Illumina Hiseq, 100x100 bp paired-end reads	150X	Chromosome	12973090	47	740097	6	18	912332	5	18	Strope PK et al., The 100-genomes strains, an S. cerevisiae resource that illuminates its natural phenotypic and genotypic variation and emergence as an opportunistic pathogen. Genome Res, 2015 May;25(5):762-74	5463	623	0.102366	6086	8424760	1384	276023	0.469125	yes	yes	Yes	4978	1	1506	1506	100	1	99.6867	5356	1	1506	1506	100	1	99.6867	5525	2	1506	1506	100	1	99.6886	5627
AAML	GCA_000978345.2	YJM1615	clinical	USA: CA	Illumina Hiseq, 100x100 bp paired-end reads	150X	Chromosome	12704695	82	590983	7	18	901735	5	18	Strope PK et al., The 100-genomes strains, an S. cerevisiae resource that illuminates its natural phenotypic and genotypic variation and emergence as an opportunistic pathogen. Genome Res, 2015 May;25(5):762-74	5381	762	0.124044	6143	8515950	1386	154935	0.483522	yes	yes	Yes	4985	1	1506	1506	100	1	99.623	5371	1	1506	1506	100	1	99.6234	5549	2	1506	1506	100	1	99.6228	5656
AAMM	GCA_000975705.2	YJM1129	distillery	USA: OH	Illumina Hiseq, 100x100 bp paired-end reads	180X	Chromosome	13083338	68	712616	6	18	903327	5	18	Strope PK et al., The 100-genomes strains, an S. cerevisiae resource that illuminates its natural phenotypic and genotypic variation and emergence as an opportunistic pathogen. Genome Res, 2015 May;25(5):762-74	5461	631	0.103578	6092	8415110	1381	192402	0.46563	yes	yes	Yes	4983	1	1506	1506	100	1	99.6958	5364	1	1506	1506	100	1	99.696	5537	2	1506	1506	100	1	99.696	5636
AAMN	GCA_000976095.2	YJM470	clinical	USA: CA	Illumina Hiseq, 100x100 bp paired-end reads	180X	Chromosome	12558521	97	552380	7	17	902232	5	17	Strope PK et al., The 100-genomes strains, an S. cerevisiae resource that illuminates its natural phenotypic and genotypic variation and emergence as an opportunistic pathogen. Genome Res, 2015 May;25(5):762-74	5300	767	0.126422	6067	8395300	1384	129469	0.483098	yes	yes	Yes	4978	1	1506	1506	100	1	99.5935	5359	1	1506	1506	100	1	99.5937	5535	4	1506	1506	100	1	99.5933	5630
AAMO	GCA_000662435.2	YJM993	clinical	Italy	Illumina Hiseq, 100x100 bp paired-end reads	180X	Chromosome	12498862	52	903593	6	18	913508	5	18	Strope PK et al., The 100-genomes strains, an S. cerevisiae resource that illuminates its natural phenotypic and genotypic variation and emergence as an opportunistic pathogen. Genome Res, 2015 May;25(5):762-74	5416	628	0.103905	6044	8408430	1391	240363	0.483564	yes	yes	Yes	4981	2	1506	1506	100	1	99.6872	5362	2	1506	1506	100	1	99.6874	5534	4	1506	1506	100	1	99.6893	5631
AAMP	GCA_000976665.2	YJM996	clinical	Italy	Illumina Hiseq, 100x100 bp paired-end reads	180X	Chromosome	12695825	41	891083	6	18	898411	5	18	Strope PK et al., The 100-genomes strains, an S. cerevisiae resource that illuminates its natural phenotypic and genotypic variation and emergence as an opportunistic pathogen. Genome Res, 2015 May;25(5):762-74	5438	618	0.102048	6056	8390580	1385	309654	0.477007	yes	yes	Yes	4976	1	1506	1506	100	1	99.6907	5358	2	1506	1506	100	1	99.6907	5529	3	1506	1506	100	1	99.6904	5628
AAMQ	GCA_000978255.2	YJM1573	fermented food	India	Illumina Hiseq, 100x100 bp paired-end reads	180X	Chromosome	12240901	70	778922	6	17	905398	6	17	Strope PK et al., The 100-genomes strains, an S. cerevisiae resource that illuminates its natural phenotypic and genotypic variation and emergence as an opportunistic pathogen. Genome Res, 2015 May;25(5):762-74	5261	765	0.12695	6026	8427840	1399	174870	0.492284	yes	yes	Yes	4976	1	1506	1506	100	1	99.5844	5358	1	1506	1506	100	1	99.5845	5531	2	1506	1506	100	1	99.5842	5631
AAMR	GCA_000976065.2	YJM456	clinical	USA: CA	Illumina Hiseq, 100x100 bp paired-end reads	190X	Chromosome	12274473	97	778158	7	18	897427	6	18	Strope PK et al., The 100-genomes strains, an S. cerevisiae resource that illuminates its natural phenotypic and genotypic variation and emergence as an opportunistic pathogen. Genome Res, 2015 May;25(5):762-74	5334	733	0.120818	6067	8453600	1393	126541	0.494278	yes	yes	Yes	4981	1	1506	1506	100	1	99.6392	5363	3	1506	1506	100	1	99.6385	5546	7	1506	1506	100	1	99.639	5642
AAMS	GCA_000976185.2	YJM555	clinical	USA: CA	Illumina Hiseq, 100x100 bp paired-end reads	190X	Chromosome	13295507	75	776813	6	18	909661	5	18	Strope PK et al., The 100-genomes strains, an S. cerevisiae resource that illuminates its natural phenotypic and genotypic variation and emergence as an opportunistic pathogen. Genome Res, 2015 May;25(5):762-74	5407	745	0.121099	6152	8435780	1371	177273	0.462713	yes	yes	Yes	4990	3	1506	1506	100	1	99.6229	5367	3	1506	1506	100	1	99.6221	5545	5	1506	1506	100	1	99.6228	5652
AAMT	GCA_000975975.3	YJM450	clinical	USA: CA	Illumina Hiseq, 100x100 bp paired-end reads	200X	Chromosome	12388781	86	784161	6	18	914011	5	18	Strope PK et al., The 100-genomes strains, an S. cerevisiae resource that illuminates its natural phenotypic and genotypic variation and emergence as an opportunistic pathogen. Genome Res, 2015 May;25(5):762-74	5326	735	0.121267	6061	8424260	1390	144056	0.489233	yes	yes	Yes	4986	2	1506	1506	100	1	99.6468	5362	2	1506	1506	100	1	99.6466	5540	2	1506	1506	100	1	99.6465	5644
AAMU	GCA_000977475.3	YJM1387	Wine	Japan	Illumina Hiseq, 100x100 bp paired-end reads	200X	Chromosome	12821031	75	777940	6	17	904346	5	17	Strope PK et al., The 100-genomes strains, an S. cerevisiae resource that illuminates its natural phenotypic and genotypic variation and emergence as an opportunistic pathogen. Genome Res, 2015 May;25(5):762-74	5410	670	0.110197	6080	8434150	1387	170947	0.474221	yes	yes	Yes	4977	1	1506	1506	100	1	99.6765	5364	3	1506	1506	100	1	99.6765	5545	4	1506	1506	100	1	99.6761	5642
AAMV	GCA_000977655.2	YJM1402	Grape vine	NA	Illumina Hiseq, 100x100 bp paired-end reads	200X	Chromosome	12565454	90	777219	6	17	902709	5	17	Strope PK et al., The 100-genomes strains, an S. cerevisiae resource that illuminates its natural phenotypic and genotypic variation and emergence as an opportunistic pathogen. Genome Res, 2015 May;25(5):762-74	5295	762	0.125805	6057	8430430	1392	139616	0.482036	yes	yes	Yes	4973	1	1506	1506	100	1	99.5839	5359	2	1506	1506	100	1	99.5823	5533	3	1506	1506	100	1	99.5838	5638
AAMW	GCA_000978045.2	YJM1463	White Tecc	Ethiopia	Illumina Hiseq, 100x100 bp paired-end reads	200X	Chromosome	13389768	81	781698	6	18	909835	5	18	Strope PK et al., The 100-genomes strains, an S. cerevisiae resource that illuminates its natural phenotypic and genotypic variation and emergence as an opportunistic pathogen. Genome Res, 2015 May;25(5):762-74	5344	772	0.126226	6116	8379500	1370	165306	0.456767	yes	yes	Yes	4959	1	1506	1506	100	1	99.5468	5338	1	1506	1506	100	1	99.547	5510	3	1506	1506	100	1	99.5457	5612
AAMX	GCA_000978135.2	YJM1479	Coconut tuba	Phillipines	Illumina Hiseq, 100x100 bp paired-end reads	200X	Chromosome	12426604	93	741269	7	18	905515	6	18	Strope PK et al., The 100-genomes strains, an S. cerevisiae resource that illuminates its natural phenotypic and genotypic variation and emergence as an opportunistic pathogen. Genome Res, 2015 May;25(5):762-74	5212	879	0.144311	6091	8427260	1384	133619	0.490158	yes	yes	Yes	4969	1	1506	1506	100	1	99.5413	5350	2	1506	1506	100	1	99.5424	5526	3	1506	1506	100	1	99.5416	5640
AAMY	GCA_000976815.3	YJM1208	clinical	USA: MI	Illumina Hiseq, 100x100 bp paired-end reads	220X	Chromosome	13059356	79	695459	6	18	903091	5	18	Strope PK et al., The 100-genomes strains, an S. cerevisiae resource that illuminates its natural phenotypic and genotypic variation and emergence as an opportunistic pathogen. Genome Res, 2015 May;25(5):762-74	5398	732	0.119413	6130	8445810	1378	165308	0.469395	yes	yes	Yes	4982	0	1506	1506	100	1	99.6292	5374	0	1506	1506	100	1	99.6287	5547	1	1506	1506	100	1	99.6288	5654
AAMZ	GCA_000976395.2	YJM969	clinical	Italy	Illumina Hiseq, 100x100 bp paired-end reads	25X	Chromosome	12358987	62	747270	6	18	924433	5	18	Strope PK et al., The 100-genomes strains, an S. cerevisiae resource that illuminates its natural phenotypic and genotypic variation and emergence as an opportunistic pathogen. Genome Res, 2015 May;25(5):762-74	5400	614	0.102095	6014	8407760	1398	199338	0.486609	yes	yes	Yes	4978	1	1506	1506	100	1	99.691	5360	2	1506	1506	100	1	99.6912	5528	3	1506	1506	100	1	99.6909	5627
AANA	GCA_000978225.2	YJM1549	Fermenting fruit juice	Netherlands	Illumina Hiseq, 100x100 bp paired-end reads	300X	Chromosome	13216579	66	698304	7	17	896171	5	17	Strope PK et al., The 100-genomes strains, an S. cerevisiae resource that illuminates its natural phenotypic and genotypic variation and emergence as an opportunistic pathogen. Genome Res, 2015 May;25(5):762-74	5433	712	0.115867	6145	8425400	1371	200251	0.464946	yes	yes	Yes	4983	2	1506	1506	100	1	99.6298	5365	3	1506	1506	100	1	99.6285	5534	5	1506	1506	100	1	99.6296	5637
AANB	GCA_000976455.3	YJM975	clinical	Italy	Illumina Hiseq, 100x100 bp paired-end reads	30X	Chromosome	12221792	57	895666	6	18	902577	6	18	Strope PK et al., The 100-genomes strains, an S. cerevisiae resource that illuminates its natural phenotypic and genotypic variation and emergence as an opportunistic pathogen. Genome Res, 2015 May;25(5):762-74	5374	636	0.105824	6010	8391910	1396	214417	0.491745	yes	yes	Yes	4976	1	1506	1506	100	1	99.6919	5362	3	1506	1506	100	1	99.6921	5533	4	1506	1506	100	1	99.6918	5625
AANC	GCA_000976545.2	YJM984	clinical	Italy	Illumina Hiseq, 100x100 bp paired-end reads	30X	Chromosome	13062589	66	784302	6	18	910820	5	18	Strope PK et al., The 100-genomes strains, an S. cerevisiae resource that illuminates its natural phenotypic and genotypic variation and emergence as an opportunistic pathogen. Genome Res, 2015 May;25(5):762-74	5464	619	0.101759	6083	8397920	1381	197918	0.465681	yes	yes	Yes	4978	1	1506	1506	100	1	99.6921	5360	2	1506	1506	100	1	99.6921	5528	3	1506	1506	100	1	99.694	5623
AAND	GCA_000976725.3	YJM1190	clinical	USA: MI	Illumina Hiseq, 100x100 bp paired-end reads	30X	Chromosome	12906521	78	687044	7	18	902060	5	18	Strope PK et al., The 100-genomes strains, an S. cerevisiae resource that illuminates its natural phenotypic and genotypic variation and emergence as an opportunistic pathogen. Genome Res, 2015 May;25(5):762-74	5403	690	0.113245	6093	8411130	1380	165468	0.472087	yes	yes	Yes	4992	1	1506	1506	100	1	99.6432	5367	1	1506	1506	100	1	99.6433	5542	2	1506	1506	100	1	99.6434	5648
AANE	GCA_000977205.2	YJM1338	Sour fig	USA: MD	Illumina Hiseq, 100x100 bp paired-end reads	350X	Chromosome	12218554	69	758114	7	18	895119	6	18	Strope PK et al., The 100-genomes strains, an S. cerevisiae resource that illuminates its natural phenotypic and genotypic variation and emergence as an opportunistic pathogen. Genome Res, 2015 May;25(5):762-74	5302	708	0.117804	6010	8412050	1400	177080	0.491875	yes	yes	Yes	4976	0	1506	1506	100	1	99.6349	5360	1	1506	1506	100	1	99.6339	5536	2	1506	1506	100	1	99.6344	5635
AANF	GCA_000977415.2	YJM1385	Sugar refinery	USA: MD	Illumina Hiseq, 100x100 bp paired-end reads	350X	Chromosome	12920501	92	660550	7	17	903329	5	17	Strope PK et al., The 100-genomes strains, an S. cerevisiae resource that illuminates its natural phenotypic and genotypic variation and emergence as an opportunistic pathogen. Genome Res, 2015 May;25(5):762-74	5353	765	0.125041	6118	8447380	1381	140440	0.473511	yes	yes	Yes	4978	1	1506	1506	100	1	99.6283	5358	1	1506	1506	100	1	99.6283	5544	5	1506	1506	100	1	99.6301	5648
AANG	GCA_000975735.4	YJM189	distillery	NA	Illumina Hiseq, 100x100 bp paired-end reads	400X	Chromosome	12261388	60	868904	6	18	892679	6	18	Strope PK et al., The 100-genomes strains, an S. cerevisiae resource that illuminates its natural phenotypic and genotypic variation and emergence as an opportunistic pathogen. Genome Res, 2015 May;25(5):762-74	5354	674	0.111812	6028	8415490	1396	204356	0.491625	yes	yes	Yes	4982	1	1506	1506	100	1	99.6768	5372	3	1506	1506	100	1	99.677	5542	4	1506	1506	100	1	99.6767	5648
AANH	GCA_000975915.2	YJM326	clinical	USA: CA	Illumina Hiseq, 100x100 bp paired-end reads	400X	Chromosome	12350833	89	709359	7	18	896012	6	18	Strope PK et al., The 100-genomes strains, an S. cerevisiae resource that illuminates its natural phenotypic and genotypic variation and emergence as an opportunistic pathogen. Genome Res, 2015 May;25(5):762-74	5349	696	0.115136	6045	8417910	1393	138773	0.489441	yes	yes	Yes	4983	1	1506	1506	100	1	99.6296	5363	2	1506	1506	100	1	99.6291	5538	6	1506	1506	100	1	99.6294	5647
AANI	GCA_000976995.2	YJM1273	Oak tree	USA: PA	Illumina Hiseq, 100x100 bp paired-end reads	400X	Chromosome	12539862	54	780135	6	17	910208	5	17	Strope PK et al., The 100-genomes strains, an S. cerevisiae resource that illuminates its natural phenotypic and genotypic variation and emergence as an opportunistic pathogen. Genome Res, 2015 May;25(5):762-74	5313	754	0.124279	6067	8452790	1393	232220	0.483817	yes	yes	Yes	4979	0	1506	1506	100	1	99.6058	5363	1	1506	1506	100	1	99.6057	5543	4	1506	1506	100	1	99.606	5646
AANJ	GCA_000977085.2	YJM1311	clinical	USA: MI	Illumina Hiseq, 100x100 bp paired-end reads	400X	Chromosome	12549219	70	706238	7	18	903706	5	18	Strope PK et al., The 100-genomes strains, an S. cerevisiae resource that illuminates its natural phenotypic and genotypic variation and emergence as an opportunistic pathogen. Genome Res, 2015 May;25(5):762-74	5345	712	0.11755	6057	8428260	1391	179275	0.48266	yes	yes	Yes	4986	1	1506	1506	100	1	99.6363	5370	2	1506	1506	100	1	99.6365	5540	2	1506	1506	100	1	99.636	5637
AANK	GCA_000977145.2	YJM1332	Wine	Italy	Illumina Hiseq, 100x100 bp paired-end reads	400X	Chromosome	12267341	60	894045	6	18	923089	5	18	Strope PK et al., The 100-genomes strains, an S. cerevisiae resource that illuminates its natural phenotypic and genotypic variation and emergence as an opportunistic pathogen. Genome Res, 2015 May;25(5):762-74	5365	622	0.103892	5987	8375070	1399	204456	0.488044	yes	yes	Yes	4976	1	1506	1506	100	1	99.6981	5359	2	1506	1506	100	1	99.6978	5525	3	1506	1506	100	1	99.6975	5621
AANL	GCA_000977325.2	YJM1356	Cider	NA	Illumina Hiseq, 100x100 bp paired-end reads	400X	Chromosome	12572529	65	895478	6	18	910189	5	18	Strope PK et al., The 100-genomes strains, an S. cerevisiae resource that illuminates its natural phenotypic and genotypic variation and emergence as an opportunistic pathogen. Genome Res, 2015 May;25(5):762-74	5393	625	0.103855	6018	8387380	1394	193424	0.478663	yes	yes	Yes	4973	1	1506	1506	100	1	99.6982	5355	1	1506	1506	100	1	99.699	5529	2	1506	1506	100	1	99.6985	5627
AANM	GCA_000978015.2	YJM1460	Palm Wine	Africa	Illumina Hiseq, 100x100 bp paired-end reads	400X	Chromosome	12656855	71	888065	5	17	897146	5	17	Strope PK et al., The 100-genomes strains, an S. cerevisiae resource that illuminates its natural phenotypic and genotypic variation and emergence as an opportunistic pathogen. Genome Res, 2015 May;25(5):762-74	5261	772	0.127963	6033	8349200	1384	178266	0.476659	yes	yes	Yes	4936	1	1506	1506	100	1	99.5446	5313	4	1506	1506	100	1	99.5448	5483	4	1506	1506	100	1	99.5445	5581
AANN	GCA_000978105.2	YJM1478	Kefir	NA	Illumina Hiseq, 100x100 bp paired-end reads	400X	Chromosome	12703465	53	715392	7	18	914917	5	18	Strope PK et al., The 100-genomes strains, an S. cerevisiae resource that illuminates its natural phenotypic and genotypic variation and emergence as an opportunistic pathogen. Genome Res, 2015 May;25(5):762-74	5329	771	0.126393	6100	8455270	1386	239688	0.480184	yes	yes	Yes	4993	1	1506	1506	100	1	99.623	5372	1	1506	1506	100	1	99.6223	5548	2	1506	1506	100	1	99.623	5658
AANO	GCA_000978165.2	YJM1526	Clinical (throat)	NA	Illumina Hiseq, 100x100 bp paired-end reads	400X	Chromosome	12527358	75	693681	7	18	911172	5	18	Strope PK et al., The 100-genomes strains, an S. cerevisiae resource that illuminates its natural phenotypic and genotypic variation and emergence as an opportunistic pathogen. Genome Res, 2015 May;25(5):762-74	5392	641	0.106249	6033	8401750	1393	167031	0.481586	yes	yes	Yes	4987	2	1506	1506	100	1	99.6871	5370	1	1506	1506	100	1	99.6873	5542	3	1506	1506	100	1	99.6869	5637
AANP	GCA_000978285.2	YJM1574	Wine	NA	Illumina Hiseq, 100x100 bp paired-end reads	400X	Chromosome	12287054	70	724570	7	18	899661	5	18	Strope PK et al., The 100-genomes strains, an S. cerevisiae resource that illuminates its natural phenotypic and genotypic variation and emergence as an opportunistic pathogen. Genome Res, 2015 May;25(5):762-74	5275	704	0.117745	5979	8300390	1388	175529	0.48661	yes	yes	Yes	4929	2	1506	1506	100	1	99.6525	5305	2	1506	1506	100	1	99.6525	5476	2	1506	1506	100	1	99.6523	5573
AANQ	GCA_000976215.2	YJM627	Laboratory	NA	Illumina Hiseq, 100x100 bp paired-end reads	40X	Chromosome	12581076	77	784121	7	18	905901	5	18	Strope PK et al., The 100-genomes strains, an S. cerevisiae resource that illuminates its natural phenotypic and genotypic variation and emergence as an opportunistic pathogen. Genome Res, 2015 May;25(5):762-74	5278	846	0.138145	6124	8446130	1379	163391	0.486763	yes	yes	Yes	4962	0	1506	1506	100	1	99.5437	5345	2	1506	1506	100	1	99.5443	5516	4	1506	1506	100	1	99.544	5611
AANR	GCA_000976245.2	YJM681	clinical	USA: CA	Illumina Hiseq, 100x100 bp paired-end reads	40X	Chromosome	12343081	105	641257	8	18	898521	6	18	Strope PK et al., The 100-genomes strains, an S. cerevisiae resource that illuminates its natural phenotypic and genotypic variation and emergence as an opportunistic pathogen. Genome Res, 2015 May;25(5):762-74	5294	751	0.124235	6045	8448080	1398	117553	0.489748	yes	yes		4972	1	1506	1519	100	1.0086	99.6237	5356	1	1506	1519	100	1.0086	99.6236	5531	4	1506	1519	100	1.0086	99.6241	5626
AANS	GCA_000976335.2	YJM689	clinical	USA: TX	Illumina Hiseq, 100x100 bp paired-end reads	40X	Chromosome	12189961	117	738004	6	17	847583	6	17	Strope PK et al., The 100-genomes strains, an S. cerevisiae resource that illuminates its natural phenotypic and genotypic variation and emergence as an opportunistic pathogen. Genome Res, 2015 May;25(5):762-74	5254	732	0.122285	5986	8351420	1395	104188	0.49106	yes	yes		4950	0	1500	1500	99.6	1	99.6066	5328	0	1500	1500	99.6	1	99.607	5500	1	1500	1500	99.6	1	99.6065	5604
AANT	GCA_000976515.2	YJM981	clinical	Italy	Illumina Hiseq, 100x100 bp paired-end reads	40X	Chromosome	12897170	39	877479	6	18	916198	5	18	Strope PK et al., The 100-genomes strains, an S. cerevisiae resource that illuminates its natural phenotypic and genotypic variation and emergence as an opportunistic pathogen. Genome Res, 2015 May;25(5):762-74	5458	620	0.102007	6078	8411460	1384	330697	0.471266	yes	yes	Yes	4974	1	1506	1506	100	1	99.689	5356	1	1506	1506	100	1	99.689	5525	3	1506	1506	100	1	99.6887	5620
AANU	GCA_000977835.2	YJM1434	Oak	USA: PA	Illumina Hiseq, 100x100 bp paired-end reads	40X	Chromosome	12547932	74	778940	6	17	912768	5	17	Strope PK et al., The 100-genomes strains, an S. cerevisiae resource that illuminates its natural phenotypic and genotypic variation and emergence as an opportunistic pathogen. Genome Res, 2015 May;25(5):762-74	5316	773	0.12695	6089	8482240	1393	169567	0.485259	yes	yes	Yes	4980	0	1506	1506	100	1	99.6059	5368	2	1506	1506	100	1	99.6058	5548	6	1506	1506	100	1	99.606	5651
AANV	GCA_000975675.2	YJM1083	clinical	USA: NC	Illumina Hiseq, 100x100 bp paired-end reads	500X	Chromosome	12468371	96	687442	7	18	923843	5	18	Strope PK et al., The 100-genomes strains, an S. cerevisiae resource that illuminates its natural phenotypic and genotypic variation and emergence as an opportunistic pathogen. Genome Res, 2015 May;25(5):762-74	5339	702	0.116206	6041	8421780	1394	129879	0.484506	yes	yes	Yes	4975	0	1506	1506	100	1	99.6205	5359	1	1506	1506	100	1	99.6189	5536	4	1506	1506	100	1	99.6202	5637
AANW	GCA_000976965.3	YJM1252	Alpechin	Spain	Illumina Hiseq, 100x100 bp paired-end reads	500X	Chromosome	12567528	59	716704	7	17	929116	5	17	Strope PK et al., The 100-genomes strains, an S. cerevisiae resource that illuminates its natural phenotypic and genotypic variation and emergence as an opportunistic pathogen. Genome Res, 2015 May;25(5):762-74	5198	829	0.137548	6027	8378210	1390	213009	0.479569	yes	yes	Yes	4951	1	1506	1506	100	1	99.5235	5341	2	1506	1506	100	1	99.5238	5507	3	1506	1506	100	1	99.5233	5610
AANX	GCA_000977265.3	YJM1342	soil	South Africa	Illumina Hiseq, 100x100 bp paired-end reads	500X	Chromosome	12622633	77	514502	8	17	912252	5	17	Strope PK et al., The 100-genomes strains, an S. cerevisiae resource that illuminates its natural phenotypic and genotypic variation and emergence as an opportunistic pathogen. Genome Res, 2015 May;25(5):762-74	5233	872	0.142834	6105	8440120	1382	163930	0.483655	yes	yes	Yes	4971	1	1506	1506	100	1	99.5147	5354	2	1506	1506	100	1	99.5145	5533	5	1506	1506	100	1	99.5164	5645
AANY	GCA_000977505.2	YJM1388	Fermented tapioca	Malaya	Illumina Hiseq, 100x100 bp paired-end reads	500X	Chromosome	12522065	82	741995	7	17	906116	5	17	Strope PK et al., The 100-genomes strains, an S. cerevisiae resource that illuminates its natural phenotypic and genotypic variation and emergence as an opportunistic pathogen. Genome Res, 2015 May;25(5):762-74	5269	774	0.128082	6043	8399500	1390	152708	0.482588	yes	yes	Yes	4965	0	1506	1506	100	1	99.5321	5343	0	1506	1506	100	1	99.5318	5518	4	1506	1506	100	1	99.5319	5616
AANZ	GCA_000977625.2	YJM1401	papaya	Philippines	Illumina Hiseq, 100x100 bp paired-end reads	500X	Chromosome	12168620	102	432944	10	18	889931	6	18	Strope PK et al., The 100-genomes strains, an S. cerevisiae resource that illuminates its natural phenotypic and genotypic variation and emergence as an opportunistic pathogen. Genome Res, 2015 May;25(5):762-74	5231	791	0.131352	6022	8405930	1396	119300	0.494879	yes	yes		4974	2	1506	1506	100	1	99.5517	5351	2	1506	1506	100	1	99.5515	5529	4	1506	1506	100	1	99.5516	5640
AAOA	GCA_000978075.3	YJM1477	Blatz beer	USA: MO	Illumina Hiseq, 100x100 bp paired-end reads	500X	Chromosome	12184854	48	892526	6	18	894198	6	18	Strope PK et al., The 100-genomes strains, an S. cerevisiae resource that illuminates its natural phenotypic and genotypic variation and emergence as an opportunistic pathogen. Genome Res, 2015 May;25(5):762-74	5371	603	0.100937	5974	8371400	1401	253851	0.490281	yes	yes	Yes	4971	1	1506	1506	100	1	99.6942	5353	1	1506	1506	100	1	99.6942	5525	2	1506	1506	100	1	99.6939	5622
AAOB	GCA_000976875.3	YJM1244	fruit	Indonesia	Illumina Hiseq, 100x100 bp paired-end reads	50X	Chromosome	12667463	65	896055	6	18	911385	5	18	Strope PK et al., The 100-genomes strains, an S. cerevisiae resource that illuminates its natural phenotypic and genotypic variation and emergence as an opportunistic pathogen. Genome Res, 2015 May;25(5):762-74	5396	619	0.102909	6015	8346840	1388	194884	0.474839	yes	yes	Yes	4958	2	1506	1506	100	1	99.6944	5338	2	1506	1506	100	1	99.6946	5508	3	1506	1506	100	1	99.6943	5606
AAOC	GCA_000977535.2	YJM1389	Sewage	Thailand	Illumina Hiseq, 100x100 bp paired-end reads	50X	Chromosome	12252828	82	632626	8	17	896323	6	17	Strope PK et al., The 100-genomes strains, an S. cerevisiae resource that illuminates its natural phenotypic and genotypic variation and emergence as an opportunistic pathogen. Genome Res, 2015 May;25(5):762-74	5247	765	0.127246	6012	8389160	1395	149425	0.490662	yes	yes	Yes	4957	0	1506	1506	100	1	99.5421	5340	2	1506	1506	100	1	99.5418	5506	2	1506	1506	100	1	99.5421	5606
AAOD	GCA_000977865.2	YJM1439	Ginger beer	W. Africa	Illumina Hiseq, 100x100 bp paired-end reads	50X	Chromosome	12928117	110	518581	8	17	922967	5	17	Strope PK et al., The 100-genomes strains, an S. cerevisiae resource that illuminates its natural phenotypic and genotypic variation and emergence as an opportunistic pathogen. Genome Res, 2015 May;25(5):762-74	5202	882	0.14497	6084	8404400	1381	117528	0.470602	yes	yes		4950	1	1504	1504	99.86	1	99.424	5329	1	1504	1504	99.86	1	99.4277	5506	3	1504	1504	99.86	1	99.4275	5602
AAOE	GCA_000977895.2	YJM1443	fruit	Bahamas	Illumina Hiseq, 100x100 bp paired-end reads	50X	Chromosome	12045756	110	636043	7	17	892329	6	17	Strope PK et al., The 100-genomes strains, an S. cerevisiae resource that illuminates its natural phenotypic and genotypic variation and emergence as an opportunistic pathogen. Genome Res, 2015 May;25(5):762-74	5131	776	0.13137	5907	8274940	1401	109507	0.49038	yes	yes		4893	1	1474	1475	97.87	1.0006	99.493	5268	3	1474	1475	97.87	1.0006	99.493	5446	4	1473	1473	97.8	1	99.5323	5542
AAOF	GCA_000977925.2	YJM1444	Cladode	USA: HI	Illumina Hiseq, 100x100 bp paired-end reads	50X	Chromosome	12263519	89	665583	7	17	897256	6	17	Strope PK et al., The 100-genomes strains, an S. cerevisiae resource that illuminates its natural phenotypic and genotypic variation and emergence as an opportunistic pathogen. Genome Res, 2015 May;25(5):762-74	5189	785	0.131403	5974	8343970	1397	137792	0.487136	yes	yes	Yes	4929	2	1506	1506	100	1	99.5681	5308	3	1506	1506	100	1	99.5671	5477	6	1506	1506	100	1	99.5678	5581
AAOG	GCA_000978315.2	YJM1592	Sewage	Thailand	Illumina Hiseq, 100x100 bp paired-end reads	50X	Chromosome	12322669	77	660737	7	17	900534	5	17	Strope PK et al., The 100-genomes strains, an S. cerevisiae resource that illuminates its natural phenotypic and genotypic variation and emergence as an opportunistic pathogen. Genome Res, 2015 May;25(5):762-74	5236	757	0.126314	5993	8356740	1394	160035	0.486339	yes	yes	Yes	4945	0	1506	1506	100	1	99.5361	5328	1	1506	1506	100	1	99.5359	5499	3	1506	1506	100	1	99.5361	5595
AAOH	GCA_000977295.2	YJM1355	Molasses	USA: IL	Illumina Hiseq, 100x100 bp paired-end reads	550X	Chromosome	12942987	87	520014	8	18	912538	5	18	Strope PK et al., The 100-genomes strains, an S. cerevisiae resource that illuminates its natural phenotypic and genotypic variation and emergence as an opportunistic pathogen. Genome Res, 2015 May;25(5):762-74	5347	807	0.131134	6154	8490710	1380	148770	0.47547	yes	yes	Yes	4976	1	1506	1506	100	1	99.6366	5357	1	1506	1506	100	1	99.6363	5537	4	1506	1506	100	1	99.6346	5638
AAOI	GCA_000977685.2	YJM1415	Wine	France	Illumina Hiseq, 100x100 bp paired-end reads	600X	Chromosome	12934102	58	744674	6	18	900580	5	18	Strope PK et al., The 100-genomes strains, an S. cerevisiae resource that illuminates its natural phenotypic and genotypic variation and emergence as an opportunistic pathogen. Genome Res, 2015 May;25(5):762-74	5443	627	0.103295	6070	8418280	1387	223002	0.469302	yes	yes	Yes	4981	1	1506	1506	100	1	99.6863	5359	2	1506	1506	100	1	99.6868	5532	3	1506	1506	100	1	99.6886	5637
AAOJ	GCA_000977715.4	YJM1417	ND	USA: HI	Illumina Hiseq, 100x100 bp paired-end reads	600X	Chromosome	12702987	50	785510	6	18	895759	5	18	Strope PK et al., The 100-genomes strains, an S. cerevisiae resource that illuminates its natural phenotypic and genotypic variation and emergence as an opportunistic pathogen. Genome Res, 2015 May;25(5):762-74	5429	617	0.102051	6046	8392060	1388	254060	0.475951	yes	yes	Yes	4978	2	1506	1506	100	1	99.6905	5361	3	1506	1506	100	1	99.6905	5532	5	1506	1506	100	1	99.6924	5629
AAOK	GCA_000977745.2	YJM1418	Oak tree	Japan	Illumina Hiseq, 100x100 bp paired-end reads	600X	Chromosome	12446333	67	783840	6	17	907734	5	17	Strope PK et al., The 100-genomes strains, an S. cerevisiae resource that illuminates its natural phenotypic and genotypic variation and emergence as an opportunistic pathogen. Genome Res, 2015 May;25(5):762-74	5222	804	0.133422	6026	8420410	1397	185766	0.484159	yes	yes	Yes	4965	1	1506	1506	100	1	99.5023	5349	2	1506	1506	100	1	99.5029	5522	3	1506	1506	100	1	99.5033	5622
AAOL	GCA_000975765.2	YJM193	distillery	NA	Illumina Hiseq, 100x100 bp paired-end reads	60X	Chromosome	13007824	94	775323	6	18	934902	5	18	Strope PK et al., The 100-genomes strains, an S. cerevisiae resource that illuminates its natural phenotypic and genotypic variation and emergence as an opportunistic pathogen. Genome Res, 2015 May;25(5):762-74	5403	705	0.115422	6108	8407450	1376	138381	0.469564	yes	yes	Yes	4985	2	1506	1506	100	1	99.6278	5366	3	1506	1506	100	1	99.6277	5541	5	1506	1506	100	1	99.6276	5641
AAOM	GCA_000976695.3	YJM1133	clinical	USA: NC	Illumina Hiseq, 100x100 bp paired-end reads	60X	Chromosome	12118690	94	656796	7	18	901770	6	18	Strope PK et al., The 100-genomes strains, an S. cerevisiae resource that illuminates its natural phenotypic and genotypic variation and emergence as an opportunistic pathogen. Genome Res, 2015 May;25(5):762-74	5199	714	0.120751	5913	8215210	1389	128922	0.487924	yes	yes	Yes	4873	0	1506	1506	100	1	99.6248	5249	1	1506	1506	100	1	99.6247	5423	2	1506	1506	100	1	99.625	5518
AAON	GCA_000976755.2	YJM1199	clinical	USA: MI	Illumina Hiseq, 100x100 bp paired-end reads	60X	Chromosome	12301073	86	660002	7	18	900262	6	18	Strope PK et al., The 100-genomes strains, an S. cerevisiae resource that illuminates its natural phenotypic and genotypic variation and emergence as an opportunistic pathogen. Genome Res, 2015 May;25(5):762-74	5296	740	0.122598	6036	8417340	1395	143036	0.490689	yes	yes	Yes	4979	1	1506	1506	100	1	99.6032	5362	2	1506	1506	100	1	99.6039	5536	3	1506	1506	100	1	99.6037	5641
AAOO	GCA_000976785.2	YJM1202	clinical	USA: MI	Illumina Hiseq, 100x100 bp paired-end reads	650X	Chromosome	12509836	79	668221	7	18	912629	5	18	Strope PK et al., The 100-genomes strains, an S. cerevisiae resource that illuminates its natural phenotypic and genotypic variation and emergence as an opportunistic pathogen. Genome Res, 2015 May;25(5):762-74	5349	734	0.120664	6083	8454170	1390	158352	0.486257	yes	yes	Yes	4978	1	1506	1506	100	1	99.6122	5362	2	1506	1506	100	1	99.6129	5541	6	1506	1506	100	1	99.6124	5643
AAOP	GCA_000977385.2	YJM1383	Coconut	Philippines	Illumina Hiseq, 100x100 bp paired-end reads	650X	Chromosome	12586117	93	705007	7	18	931094	5	18	Strope PK et al., The 100-genomes strains, an S. cerevisiae resource that illuminates its natural phenotypic and genotypic variation and emergence as an opportunistic pathogen. Genome Res, 2015 May;25(5):762-74	5363	717	0.117928	6080	8447570	1389	135335	0.483072	yes	yes	Yes	4995	1	1506	1506	100	1	99.6368	5385	4	1506	1506	100	1	99.6367	5561	5	1506	1506	100	1	99.6364	5669
AAOQ	GCA_000977175.3	YJM1336	Wine	Italy	Illumina Hiseq, 100x100 bp paired-end reads	700X	Chromosome	12929154	65	892113	6	18	901186	5	18	Strope PK et al., The 100-genomes strains, an S. cerevisiae resource that illuminates its natural phenotypic and genotypic variation and emergence as an opportunistic pathogen. Genome Res, 2015 May;25(5):762-74	5483	623	0.102031	6106	8463170	1386	198910	0.472266	yes	yes	Yes	4983	2	1506	1506	100	1	99.6956	5364	2	1506	1506	100	1	99.6957	5535	3	1506	1506	100	1	99.6953	5643
AAOR	GCA_000977595.2	YJM1400	Guava	Philippines	Illumina Hiseq, 100x100 bp paired-end reads	700X	Chromosome	12357485	89	698855	7	18	898273	6	18	Strope PK et al., The 100-genomes strains, an S. cerevisiae resource that illuminates its natural phenotypic and genotypic variation and emergence as an opportunistic pathogen. Genome Res, 2015 May;25(5):762-74	5199	866	0.142786	6065	8421540	1389	138848	0.490796	yes	yes	Yes	4977	2	1506	1506	100	1	99.5414	5355	2	1506	1506	100	1	99.5425	5532	3	1506	1506	100	1	99.5417	5645
AAOS	GCA_000977025.2	YJM1304	clinical	USA: TX	Illumina Hiseq, 100x100 bp paired-end reads	750X	Chromosome	12366541	85	690800	7	18	911492	6	18	Strope PK et al., The 100-genomes strains, an S. cerevisiae resource that illuminates its natural phenotypic and genotypic variation and emergence as an opportunistic pathogen. Genome Res, 2015 May;25(5):762-74	5337	719	0.118725	6056	8418420	1390	145489	0.489708	yes	yes	Yes	4981	1	1506	1506	100	1	99.6368	5357	1	1506	1506	100	1	99.6369	5533	4	1506	1506	100	1	99.6367	5637
AAOT	GCA_000975645.3	YJM1078	clinical	Portugal	Illumina Hiseq, 100x100 bp paired-end reads	75X	Chromosome	11857605	102	308537	11	18	907409	6	18	Strope PK et al., The 100-genomes strains, an S. cerevisiae resource that illuminates its natural phenotypic and genotypic variation and emergence as an opportunistic pathogen. Genome Res, 2015 May;25(5):762-74	5166	813	0.135976	5979	8387340	1403	116251	0.504233	yes	yes		4957	1	1506	1506	100	1	99.4935	5346	2	1506	1506	100	1	99.4934	5517	3	1506	1506	100	1	99.4926	5613
AAOU	GCA_000976005.2	YJM451	clinical	NA	Illumina Hiseq, 100x100 bp paired-end reads	75X	Chromosome	12152459	89	887122	6	18	895934	5	18	Strope PK et al., The 100-genomes strains, an S. cerevisiae resource that illuminates its natural phenotypic and genotypic variation and emergence as an opportunistic pathogen. Genome Res, 2015 May;25(5):762-74	5275	689	0.115526	5964	8284420	1389	136544	0.490765	yes	yes	Yes	4927	1	1506	1506	100	1	99.6227	5310	4	1506	1506	100	1	99.6206	5478	5	1506	1506	100	1	99.6224	5579
AAOV	GCA_000976935.2	YJM1250	Sugar cane	NA	Illumina Hiseq, 100x100 bp paired-end reads	75X	Chromosome	12487063	95	633942	9	18	1026598	5	18	Strope PK et al., The 100-genomes strains, an S. cerevisiae resource that illuminates its natural phenotypic and genotypic variation and emergence as an opportunistic pathogen. Genome Res, 2015 May;25(5):762-74	5390	721	0.117984	6111	8522160	1395	131443	0.489386	yes	yes	Yes	4971	0	1506	1506	100	1	99.6339	5354	2	1506	1506	100	1	99.6343	5532	6	1506	1506	100	1	99.6337	5627
AAOW	GCA_000977805.2	YJM1433	Wine	France	Illumina Hiseq, 100x100 bp paired-end reads	75X	Chromosome	12525631	90	656706	8	18	910803	5	18	Strope PK et al., The 100-genomes strains, an S. cerevisiae resource that illuminates its natural phenotypic and genotypic variation and emergence as an opportunistic pathogen. Genome Res, 2015 May;25(5):762-74	5338	692	0.11476	6030	8361730	1387	139174	0.481413	yes	yes	Yes	4970	1	1506	1506	100	1	99.6383	5353	2	1506	1506	100	1	99.6379	5530	7	1506	1506	100	1	99.6381	5628
AAOX	GCA_000977115.3	YJM1326	clinical	USA: MN	Illumina Hiseq, 100x100 bp paired-end reads	800X	Chromosome	12406498	104	650985	7	18	896416	6	18	Strope PK et al., The 100-genomes strains, an S. cerevisiae resource that illuminates its natural phenotypic and genotypic variation and emergence as an opportunistic pathogen. Genome Res, 2015 May;25(5):762-74	5351	703	0.116122	6054	8423110	1391	119293	0.48797	yes	yes		4981	2	1506	1506	100	1	99.641	5364	3	1506	1506	100	1	99.6407	5541	3	1506	1506	100	1	99.6406	5638
AAOY	GCA_000976365.2	YJM693	clinical	USA: TX	Illumina Hiseq, 100x100 bp paired-end reads	80X	Chromosome	13120119	79	709401	7	17	907430	5	17	Strope PK et al., The 100-genomes strains, an S. cerevisiae resource that illuminates its natural phenotypic and genotypic variation and emergence as an opportunistic pathogen. Genome Res, 2015 May;25(5):762-74	5453	678	0.110586	6131	8422500	1374	166077	0.467298	yes	yes	Yes	4979	1	1506	1506	100	1	99.6186	5358	1	1506	1506	100	1	99.6192	5538	3	1506	1506	100	1	99.6191	5647
AAOZ	GCA_000977775.3	YJM1419	Bagasse	NA	Illumina Hiseq, 100x100 bp paired-end reads	80X	Chromosome	13538439	84	659431	7	18	891878	5	18	Strope PK et al., The 100-genomes strains, an S. cerevisiae resource that illuminates its natural phenotypic and genotypic variation and emergence as an opportunistic pathogen. Genome Res, 2015 May;25(5):762-74	5423	753	0.121924	6176	8432740	1365	161172	0.456183	yes	yes	Yes	4995	2	1506	1506	100	1	99.5831	5376	4	1506	1506	100	1	99.5827	5549	8	1506	1506	100	1	99.5824	5651
AAPA	GCA_000977955.2	YJM1447	Bertam Palm	Malaysia	Illumina Hiseq, 100x100 bp paired-end reads	80X	Chromosome	12216253	114	781048	7	17	895110	6	17	Strope PK et al., The 100-genomes strains, an S. cerevisiae resource that illuminates its natural phenotypic and genotypic variation and emergence as an opportunistic pathogen. Genome Res, 2015 May;25(5):762-74	5093	901	0.150317	5994	8391110	1400	107160	0.490658	yes	yes		4937	2	1503	1503	99.8	1	99.3351	5323	3	1503	1503	99.8	1	99.3352	5492	5	1503	1503	99.8	1	99.335	5593
AAPB	GCA_000975795.2	YJM248	feces	NA	Illumina Hiseq, 100x100 bp paired-end reads	90X	Chromosome	12112588	60	731857	7	18	907630	6	18	Strope PK et al., The 100-genomes strains, an S. cerevisiae resource that illuminates its natural phenotypic and genotypic variation and emergence as an opportunistic pathogen. Genome Res, 2015 May;25(5):762-74	5177	823	0.137167	6000	8417670	1403	201876	0.495352	yes	yes	Yes	4957	1	1506	1506	100	1	99.5292	5340	1	1506	1506	100	1	99.5294	5514	1	1506	1506	100	1	99.5287	5614
AAPC	GCA_000975855.3	YJM271	Brewery	NA	Illumina Hiseq, 100x100 bp paired-end reads	90X	Chromosome	13421047	83	755889	7	18	928255	5	18	Strope PK et al., The 100-genomes strains, an S. cerevisiae resource that illuminates its natural phenotypic and genotypic variation and emergence as an opportunistic pathogen. Genome Res, 2015 May;25(5):762-74	5412	707	0.115542	6119	8335960	1362	161699	0.455926	yes	yes	Yes	4938	1	1506	1506	100	1	99.6392	5316	3	1506	1506	100	1	99.639	5489	5	1506	1506	100	1	99.6389	5593
AAPD	GCA_000975945.2	YJM428	clinical	USA: CA	Illumina Hiseq, 100x100 bp paired-end reads	90X	Chromosome	12272595	107	657536	8	18	903119	6	18	Strope PK et al., The 100-genomes strains, an S. cerevisiae resource that illuminates its natural phenotypic and genotypic variation and emergence as an opportunistic pathogen. Genome Res, 2015 May;25(5):762-74	5332	698	0.115755	6030	8422580	1397	114697	0.491339	yes	yes		4965	1	1501	1504	99.66	1.0019	99.5982	5346	1	1500	1503	99.6	1.002	99.6279	5521	2	1501	1504	99.66	1.0019	99.5982	5624
AAPE	GCA_000976485.2	YJM978	clinical	Italy	Illumina Hiseq, 100x100 bp paired-end reads	90X	Chromosome	12489210	44	877354	6	18	902126	5	18	Strope PK et al., The 100-genomes strains, an S. cerevisiae resource that illuminates its natural phenotypic and genotypic variation and emergence as an opportunistic pathogen. Genome Res, 2015 May;25(5):762-74	5407	648	0.107019	6055	8398570	1387	283846	0.484818	yes	yes	Yes	4978	1	1506	1506	100	1	99.6899	5360	1	1506	1506	100	1	99.6899	5529	3	1506	1506	100	1	99.6896	5632
AAPF	GCA_900099265.1	MTF1784	flor	Spain	Illumina HiSeq 2000	100X	Scaffold	11390279	1461	26576	137	675	77771	46		Coi AL et al., Genomic signatures of adaptation to wine biological ageing conditions in biofilm-forming flor yeasts. Mol Ecol, 2017 Apr;26(7):2150-2166. Coi AL et al., A set of haploid strains available for genetic studies of Saccharomyces cerevisiae flor yeasts. FEMS Yeast Res, 2016 Sep;16(6).	2497	3308	0.569854	5805	8138090	1402	7796.22	0.509645	yes			4959	6	1501	1507	99.66	1.0039	98.8057	5344	8	1502	1509	99.73	1.0046	98.7665	5524	17	1500	1505	99.6	1.0033	98.8213	5647
AAPG	GCA_900099375.1	MTF2281	wine	France	Illumina HiSeq 2000	100X	Scaffold	11417167	1189	39834	88	604	108276	33		Coi AL et al., Genomic signatures of adaptation to wine biological ageing conditions in biofilm-forming flor yeasts. Mol Ecol, 2017 Apr;26(7):2150-2166. Coi AL et al., A set of haploid strains available for genetic studies of Saccharomyces cerevisiae flor yeasts. FEMS Yeast Res, 2016 Sep;16(6).	2492	3265	0.567136	5757	8174420	1420	9602.33	0.504241	yes			4945	1	1502	1505	99.73	1.0019	99.2635	5324	6	1503	1504	99.8	1.0006	99.2312	5496	13	1501	1502	99.66	1.0006	99.2802	5604
AAPH	GCA_900099345.1	MTF1833	wine	France	Illumina HiSeq 2000	100X	Scaffold	11543514	1843	29979	122	1124	95725	33		Coi AL et al., Genomic signatures of adaptation to wine biological ageing conditions in biofilm-forming flor yeasts. Mol Ecol, 2017 Apr;26(7):2150-2166. Coi AL et al., A set of haploid strains available for genetic studies of Saccharomyces cerevisiae flor yeasts. FEMS Yeast Res, 2016 Sep;16(6).	2309	3550	0.605905	5859	8187770	1397	6263.44	0.507558	yes			4968	6	1505	1507	99.93	1.0013	98.9335	5336	8	1504	1506	99.86	1.0013	98.9715	5521	13	1503	1504	99.8	1.0006	99.0009	5634
AAPI	GCA_900099255.1	MTF2293	flor	Hungary	Illumina HiSeq 2000	100X	Scaffold	11326697	1367	28477	124	570	87487	39		Coi AL et al., Genomic signatures of adaptation to wine biological ageing conditions in biofilm-forming flor yeasts. Mol Ecol, 2017 Apr;26(7):2150-2166. Coi AL et al., A set of haploid strains available for genetic studies of Saccharomyces cerevisiae flor yeasts. FEMS Yeast Res, 2016 Sep;16(6).	2359	3401	0.590451	5760	8136380	1413	8285.81	0.508533				4928	3	1501	1505	99.66	1.0026	98.9407	5305	5	1501	1503	99.66	1.0013	98.9406	5490	15	1497	1498	99.4	1.0006	99.0412	5614
AAPJ	GCA_900099445.1	MTF2295	wine, Italy	Canada	Illumina HiSeq 2000	100X	Scaffold	11510863	1445	65759	56	1117	112542	32		Coi AL et al., Genomic signatures of adaptation to wine biological ageing conditions in biofilm-forming flor yeasts. Mol Ecol, 2017 Apr;26(7):2150-2166. Coi AL et al., A set of haploid strains available for genetic studies of Saccharomyces cerevisiae flor yeasts. FEMS Yeast Res, 2016 Sep;16(6).	2429	3411	0.584075	5840	8215770	1407	7966	0.507347	yes			4967	1	1506	1506	100	1	99.3711	5339	4	1506	1506	100	1	99.3716	5521	11	1505	1505	99.93	1	99.4025	5631
AAPK	GCA_900099285.1	MTF1832	wine	France	Illumina HiSeq 2000	100X	Scaffold	11453150	1332	59574	62	909	106936	33		Coi AL et al., Genomic signatures of adaptation to wine biological ageing conditions in biofilm-forming flor yeasts. Mol Ecol, 2017 Apr;26(7):2150-2166. Coi AL et al., A set of haploid strains available for genetic studies of Saccharomyces cerevisiae flor yeasts. FEMS Yeast Res, 2016 Sep;16(6).	2478	3345	0.574446	5823	8188540	1406	8598.46	0.508419	yes			4959	3	1502	1507	99.73	1.0033	99.0085	5331	6	1500	1503	99.6	1.002	99.0726	5508	12	1500	1503	99.6	1.002	99.0723	5630
AAPL	GCA_900099225.1	MTF2293	flor	Hungary	Illumina HiSeq 2000	100X	Scaffold	11561149	1488	75208	47	1284	174830	22		Coi AL et al., Genomic signatures of adaptation to wine biological ageing conditions in biofilm-forming flor yeasts. Mol Ecol, 2017 Apr;26(7):2150-2166. Coi AL et al., A set of haploid strains available for genetic studies of Saccharomyces cerevisiae flor yeasts. FEMS Yeast Res, 2016 Sep;16(6).	2517	3373	0.572666	5890	8186410	1390	7769.59	0.509465	yes			4977	5	1501	1503	99.66	1.0013	98.4519	5348	7	1502	1504	99.73	1.0013	98.4127	5525	13	1497	1498	99.4	1.0006	98.5542	5646
AAPM	GCA_900099165.1	MTF2114	flor	Italy	Illumina HiSeq 2000	100X	Scaffold	11377591	1276	37781	87	723	101204	35		Coi AL et al., Genomic signatures of adaptation to wine biological ageing conditions in biofilm-forming flor yeasts. Mol Ecol, 2017 Apr;26(7):2150-2166. Coi AL et al., A set of haploid strains available for genetic studies of Saccharomyces cerevisiae flor yeasts. FEMS Yeast Res, 2016 Sep;16(6).	2402	3385	0.584932	5787	8117240	1403	8916.61	0.508631	yes			4956	3	1498	1504	99.46	1.004	98.6779	5343	7	1498	1501	99.46	1.002	98.667	5528	17	1496	1501	99.33	1.0033	98.7286	5634
AAPN	GCA_900099305.1	MTF2292	flor	France	Illumina HiSeq 2000	100X	Scaffold	11528256	1510	43979	83	1022	117654	30		Coi AL et al., Genomic signatures of adaptation to wine biological ageing conditions in biofilm-forming flor yeasts. Mol Ecol, 2017 Apr;26(7):2150-2166. Coi AL et al., A set of haploid strains available for genetic studies of Saccharomyces cerevisiae flor yeasts. FEMS Yeast Res, 2016 Sep;16(6).	2574	3261	0.558869	5835	8211490	1407	7634.61	0.506148	yes			4959	5	1504	1504	99.86	1	99.0311	5328	6	1503	1503	99.8	1	99.0624	5509	13	1501	1501	99.66	1	99.0961	5629
AAPO	GCA_900099425.1	MTF2291	flor	France	Illumina HiSeq 2000	100X	Scaffold	11540941	1525	43718	83	1080	117477	30		Coi AL et al., Genomic signatures of adaptation to wine biological ageing conditions in biofilm-forming flor yeasts. Mol Ecol, 2017 Apr;26(7):2150-2166. Coi AL et al., A set of haploid strains available for genetic studies of Saccharomyces cerevisiae flor yeasts. FEMS Yeast Res, 2016 Sep;16(6).	2676	3181	0.543111	5857	8201720	1400	7567.83	0.507498	yes			4966	4	1501	1505	99.66	1.0026	98.946	5345	7	1501	1503	99.66	1.0013	98.9451	5526	10	1499	1500	99.53	1.0006	99.0059	5642
AAPP	GCA_900099355.1	MTF2119	wine	Italy	Illumina HiSeq 2000	100X	Scaffold	11567798	2029	49078	72	1556	112578	29		Coi AL et al., Genomic signatures of adaptation to wine biological ageing conditions in biofilm-forming flor yeasts. Mol Ecol, 2017 Apr;26(7):2150-2166. Coi AL et al., A set of haploid strains available for genetic studies of Saccharomyces cerevisiae flor yeasts. FEMS Yeast Res, 2016 Sep;16(6).	2634	3221	0.550128	5855	8211470	1402	5701.23	0.506146	yes			4971	4	1505	1506	99.93	1.0006	99.067	5349	5	1503	1504	99.8	1.0006	99.1217	5523	9	1503	1505	99.8	1.0013	99.1229	5624
AAPQ	GCA_900099275.1	MTF2396	wine	France	Illumina HiSeq 2000	100X	Scaffold	11507064	1581	61381	63	1218	120394	28		Coi AL et al., Genomic signatures of adaptation to wine biological ageing conditions in biofilm-forming flor yeasts. Mol Ecol, 2017 Apr;26(7):2150-2166. Coi AL et al., A set of haploid strains available for genetic studies of Saccharomyces cerevisiae flor yeasts. FEMS Yeast Res, 2016 Sep;16(6).	2207	3633	0.622089	5840	8189230	1402	7278.35	0.507514	yes			4961	1	1502	1506	99.73	1.0026	98.9099	5342	2	1501	1504	99.66	1.0019	98.9357	5520	8	1499	1502	99.53	1.002	98.9899	5633
AAPR	GCA_900099195.1	MTF2395	wine	France	Illumina HiSeq 2000	100X	Scaffold	11597758	2567	47773	78	2159	96424	36		Coi AL et al., Genomic signatures of adaptation to wine biological ageing conditions in biofilm-forming flor yeasts. Mol Ecol, 2017 Apr;26(7):2150-2166. Coi AL et al., A set of haploid strains available for genetic studies of Saccharomyces cerevisiae flor yeasts. FEMS Yeast Res, 2016 Sep;16(6).	2438	3405	0.582749	5843	8196870	1403	4518.02	0.503804	yes			4968	2	1502	1505	99.73	1.0019	98.9658	5332	6	1503	1506	99.8	1.0019	98.9371	5510	14	1500	1502	99.6	1.0013	99.0117	5631
AAPS	GCA_900099395.1	MTF2288	flor	Spain	Illumina HiSeq 2000	100X	Scaffold	11750911	3366	51386	70	2954	111311	32		Coi AL et al., Genomic signatures of adaptation to wine biological ageing conditions in biofilm-forming flor yeasts. Mol Ecol, 2017 Apr;26(7):2150-2166. Coi AL et al., A set of haploid strains available for genetic studies of Saccharomyces cerevisiae flor yeasts. FEMS Yeast Res, 2016 Sep;16(6).	2490	3359	0.574286	5849	8230490	1407	3491.06	0.497749	yes			4955	2	1503	1505	99.8	1.0013	99.3651	5323	5	1503	1505	99.8	1.0013	99.3643	5495	7	1503	1504	99.8	1.0006	99.3728	5610
AAPT	GCA_900178115.1	MCN1500_3B	NA	NA	whole genome shotgun (WGS) sequencing	100X	Scaffold	3993916	281	100664	11	280	100664	11			803	1166	0.592179	1969	2807640	1426	14213.2	0.493	yes			1768	2	392	392	26.02	1	99.2743	1855	2	392	392	26.02	1	99.2743	1888	4	392	392	26.02	1	99.2743	1909
AAPU	GCA_900178385.1	OakBod21_1	NA	NA	whole genome shotgun (WGS) sequencing	100X	Scaffold	11758293	518	118703	31	464	198659	19			2622	3331	0.55955	5953	8367850	1406	22699.4	0.506281	yes	yes		4959	2	1505	1505	99.93	1	99.4192	5340	5	1505	1506	99.93	1.0006	99.4187	5521	7	1504	1504	99.86	1	99.4403	5625
AAPV	GCA_900178105.1	MCN1500_3C	NA	NA	whole genome shotgun (WGS) sequencing	100X	Scaffold	11613636	644	157145	24	633	169172	22			2173	3725	0.63157	5898	8277650	1403	18033.6	0.507851	yes			4962	2	1505	1505	99.93	1	99.471	5339	2	1505	1506	99.93	1.0006	99.471	5509	6	1505	1505	99.93	1	99.4707	5607
AAPW	GCA_900178405.1	OakGri7_1	NA	NA	whole genome shotgun (WGS) sequencing	100X	Scaffold	11795039	1115	43057	82	759	238603	13			1995	3955	0.664706	5950	8347070	1403	10578.5	0.504449	yes			4952	4	1502	1502	99.73	1	99.2188	5331	5	1501	1501	99.66	1	99.2474	5508	7	1499	1499	99.53	1	99.2997	5612
AAPX	GCA_900178285.1	EDV493	NA	NA	whole genome shotgun (WGS) sequencing	100X	Scaffold	11764749	1014	105790	33	965	153920	21			2613	3333	0.560545	5946	8308430	1397	11602.3	0.505408	yes			4964	2	1504	1504	99.86	1	99.4176	5341	3	1504	1504	99.86	1	99.4187	5515	7	1503	1503	99.8	1	99.4399	5627
AAPY	GCA_900178415.1	VPDN_Fino	NA	NA	whole genome shotgun (WGS) sequencing	100X	Scaffold	11574455	959	80764	37	924	116554	22			2332	3514	0.601095	5846	8197490	1402	12069.3	0.505078	yes			4945	4	1499	1502	99.53	1.002	98.8773	5315	6	1498	1499	99.46	1.0006	98.908	5487	8	1495	1495	99.26	1	98.9905	5581
AAPZ	GCA_900178445.1	YA3	NA	NA	whole genome shotgun (WGS) sequencing	100X	Scaffold	11627617	541	162427	25	490	253484	17			2803	3124	0.527079	5927	8312350	1402	21492.8	0.509735	yes	yes		4953	3	1506	1506	100	1	99.4455	5343	5	1506	1506	100	1	99.4453	5526	7	1506	1506	100	1	99.4455	5622
AAQA	GCA_900178355.1	CBS7959	NA	NA	whole genome shotgun (WGS) sequencing	100X	Scaffold	11760436	1226	107429	34	1182	164190	20			2291	3634	0.613333	5925	8260570	1394	9592.53	0.503808	yes			4951	4	1500	1503	99.6	1.002	99.227	5318	5	1499	1501	99.53	1.0013	99.2537	5497	6	1500	1502	99.6	1.0013	99.2134	5604
AAQB	GCA_900178345.1	OakRom3_2	NA	NA	whole genome shotgun (WGS) sequencing	100X	Scaffold	11728538	579	187394	20	553	295999	14			2744	3222	0.54006	5966	8361700	1402	20256.5	0.508674	yes	yes		4976	3	1506	1506	100	1	99.5466	5352	4	1506	1506	100	1	99.5462	5528	8	1506	1506	100	1	99.5465	5632
AAQC	GCA_900178275.1	Lava32_15	NA	NA	whole genome shotgun (WGS) sequencing	100X	Scaffold	11635053	607	152892	25	583	199314	20			2567	3322	0.564103	5889	8293240	1408	19168.1	0.506143	yes			4960	2	1505	1505	99.93	1	99.4075	5339	3	1504	1505	99.86	1.0006	99.4355	5508	6	1503	1503	99.8	1	99.4558	5611
AAQD	GCA_900178335.1	ZP1050	NA	NA	whole genome shotgun (WGS) sequencing	100X	Scaffold	11804229	816	151847	24	772	251839	16			2872	3096	0.518767	5968	8349380	1399	14466	0.505582	yes			4949	2	1504	1504	99.86	1	99.4209	5333	3	1504	1504	99.86	1	99.4144	5509	7	1503	1503	99.8	1	99.4516	5613
AAQE	GCA_900178205.1	CLIB219	NA	NA	whole genome shotgun (WGS) sequencing	100X	Scaffold	11742880	776	115171	26	766	122520	24			3014	2946	0.494295	5960	8325110	1397	15132.6	0.507542				4952	2	1505	1505	99.93	1	99.3069	5339	3	1503	1503	99.8	1	99.3619	5521	8	1503	1503	99.8	1	99.3617	5623
AAQF	GCA_900178505.1	M2ONO800_1A	NA	NA	whole genome shotgun (WGS) sequencing	100X	Scaffold	11818894	811	163287	24	799	176801	22			2819	3107	0.5243	5926	8319760	1404	14573.2	0.501401	yes			4974	5	1506	1513	100	1.0046	99.3291	5352	6	1506	1512	100	1.0039	99.3296	5531	13	1505	1510	99.93	1.0033	99.3496	5636
AAQG	GCA_900178225.1	Lava38_1	NA	NA	whole genome shotgun (WGS) sequencing	100X	Scaffold	11761021	673	150132	25	645	211490	20			2457	3500	0.587544	5957	8344830	1401	17475.5	0.506504	yes			4963	3	1506	1506	100	1	99.4298	5345	5	1505	1505	99.93	1	99.4571	5522	6	1505	1505	99.93	1	99.4563	5625
AAQH	GCA_900178245.1	390_D2	NA	NA	whole genome shotgun (WGS) sequencing	100X	Scaffold	11808444	1046	112572	32	995	172340	20			2234	3731	0.625482	5965	8314450	1394	11289.1	0.505147	yes			4962	4	1505	1505	99.93	1	99.3548	5338	5	1505	1505	99.93	1	99.3549	5508	9	1503	1503	99.8	1	99.4063	5623
AAQI	GCA_900178155.1	Lava32_6	NA	NA	whole genome shotgun (WGS) sequencing	100X	Scaffold	11857839	1301	137235	27	1296	150606	25			2356	3601	0.604499	5957	8286870	1391	9114.4	0.502368	yes			4982	6	1505	1505	99.93	1	99.3476	5360	10	1504	1504	99.86	1	99.3741	5533	14	1503	1503	99.8	1	99.4042	5643
AAQJ	GCA_900178475.1	ZP848	NA	NA	whole genome shotgun (WGS) sequencing	100X	Scaffold	11708619	617	139401	23	590	199774	18			2332	3607	0.607341	5939	8338010	1404	18976.7	0.507233	yes			4956	1	1506	1507	100	1.0006	99.4139	5334	1	1506	1507	100	1.0006	99.4144	5503	2	1505	1506	99.93	1.0006	99.4448	5608
AAQK	GCA_900178325.1	OakArd11_2_2	NA	NA	whole genome shotgun (WGS) sequencing	100X	Scaffold	11765677	683	151027	23	638	230646	15			2419	3548	0.594604	5967	8362540	1401	17226.5	0.507153	yes			4964	4	1505	1505	99.93	1	99.3593	5349	7	1505	1505	99.93	1	99.3588	5531	8	1503	1503	99.8	1	99.4111	5634
AAQL	GCA_900178165.1	N15_4	NA	NA	whole genome shotgun (WGS) sequencing	100X	Scaffold	11875116	1576	114405	29	1545	149211	24			2103	3867	0.647739	5970	8245600	1381	7534.97	0.502732	yes			4967	6	1505	1513	99.93	1.0053	98.9885	5355	10	1505	1513	99.93	1.0053	98.9888	5536	11	1504	1509	99.86	1.0033	99.0177	5653
AAQM	GCA_900178125.1	MCN1500_10C	NA	NA	whole genome shotgun (WGS) sequencing	100X	Scaffold	12067595	1951	104650	31	1926	117931	28			2567	3487	0.575983	6054	8341420	1378	6185.34	0.501674	yes			5013	9	1505	1516	99.93	1.0073	98.9192	5405	15	1504	1511	99.86	1.0046	98.9489	5597	23	1503	1510	99.8	1.0046	98.9704	5717
AAQN	GCA_900178485.1	VKMY373	NA	NA	whole genome shotgun (WGS) sequencing	100X	Scaffold	11819375	2024	81134	41	2013	81315	39			2635	3260	0.553011	5895	8164580	1385	5839.61	0.498757	yes			4955	6	1499	1504	99.53	1.0033	98.6253	5324	8	1498	1504	99.46	1.004	98.6482	5511	15	1495	1497	99.26	1.0013	98.6751	5621
AAQO	GCA_900178495.1	245	NA	NA	whole genome shotgun (WGS) sequencing	100X	Scaffold	11708083	1064	115540	29	1028	161620	23			2078	3843	0.649046	5921	8267720	1396	11003.8	0.505719	yes			4959	0	1505	1506	99.93	1.0006	99.4019	5336	2	1505	1506	99.93	1.0006	99.4019	5501	5	1505	1506	99.93	1.0006	99.402	5612
AAQP	GCA_900178315.1	376	NA	NA	whole genome shotgun (WGS) sequencing	100X	Scaffold	12341154	2690	154227	25	2667	194526	21			2469	3619	0.594448	6088	8354210	1372	4587.79	0.493309	yes			4999	8	1506	1529	100	1.0152	98.2922	5388	11	1504	1520	99.86	1.0106	98.3323	5582	17	1500	1509	99.6	1.006	98.445	5726
AAQQ	GCA_900178235.1	TL229_alpha	NA	NA	whole genome shotgun (WGS) sequencing	100X	Scaffold	11516976	946	89964	35	874	140021	22			2170	3679	0.628996	5849	8183690	1399	12174.4	0.507859	yes			4920	3	1502	1504	99.73	1.0013	99.1276	5284	7	1501	1503	99.66	1.0013	99.1556	5458	10	1500	1501	99.6	1.0006	99.1642	5558
AAQR	GCA_900178255.1	YQ5	NA	NA	whole genome shotgun (WGS) sequencing	100X	Scaffold	11916863	1718	87711	45	1675	113574	31			2065	3957	0.657091	6022	8236370	1368	6936.47	0.505334	yes			4997	10	1504	1514	99.86	1.0066	98.1786	5382	19	1500	1508	99.6	1.0053	98.3102	5566	29	1495	1501	99.26	1.004	98.4533	5695
AAQS	GCA_900178175.1	NRRY1791	NA	NA	whole genome shotgun (WGS) sequencing	100X	Scaffold	11970001	1907	73203	49	1892	78410	45			2344	3662	0.609724	6006	8287740	1380	6276.88	0.501754	yes			4980	7	1502	1506	99.73	1.0026	98.7728	5354	11	1500	1505	99.6	1.0033	98.8388	5533	14	1498	1501	99.46	1.002	98.893	5645
AAQT	GCA_900178195.1	CLIB215_3B	NA	NA	whole genome shotgun (WGS) sequencing	100X	Scaffold	12498113	2599	217506	20	2577	237630	18			1814	4427	0.709341	6241	8351900	1338	4808.82	0.499355	yes			5075	22	1501	1555	99.66	1.0359	96.5272	5474	30	1494	1539	99.2	1.0301	96.731	5709	56	1484	1511	98.53	1.0181	96.8947	5896
AAQU	GCA_900178455.1	460	NA	NA	whole genome shotgun (WGS) sequencing	100X	Scaffold	12571070	3327	139005	26	3297	166127	23			1896	4230	0.6905	6126	8343300	1362	3778.5	0.487309	yes			5001	7	1497	1515	99.4	1.012	97.9213	5394	20	1495	1509	99.26	1.0093	97.9618	5596	27	1490	1498	98.93	1.0053	98.1318	5732
AAQV	GCA_900178265.1	6464	NA	NA	whole genome shotgun (WGS) sequencing	100X	Scaffold	12565824	2530	122935	29	2475	195268	21			1946	4347	0.690768	6293	8391830	1334	4966.73	0.500803	yes			5064	19	1501	1552	99.66	1.0339	96.5118	5488	34	1496	1537	99.33	1.0274	96.654	5744	68	1488	1509	98.8	1.0141	96.8022	5902
AAQW	GCA_900178135.1	MUCL42908	NA	NA	whole genome shotgun (WGS) sequencing	100X	Scaffold	11783915	1955	76282	47	1876	119153	30			2531	3402	0.573403	5933	8195420	1381	6027.58	0.503483	yes			4958	9	1501	1514	99.66	1.0086	98.2631	5333	12	1499	1509	99.53	1.0066	98.3187	5519	22	1493	1494	99.13	1.0006	98.4726	5635
AAQX	GCA_900178295.1	MJ73	NA	NA	whole genome shotgun (WGS) sequencing	100X	Scaffold	12105808	2169	152899	26	2127	265603	16			2948	3054	0.50883	6002	8274970	1379	5581.29	0.495795	yes			5006	9	1503	1510	99.8	1.0046	98.493	5391	12	1503	1509	99.8	1.0039	98.5025	5578	24	1496	1499	99.33	1.002	98.6854	5697
AAQY	GCA_900178185.1	309	NA	NA	whole genome shotgun (WGS) sequencing	100X	Scaffold	12879491	4059	37509	95	4008	41956	84			2114	4193	0.664817	6307	8337140	1322	3173.07	0.489693	yes			5047	35	1494	1528	99.2	1.0227	96.3038	5461	46	1492	1515	99.07	1.0154	96.3323	5699	78	1479	1494	98.2	1.0101	96.6525	5876
AAQZ	GCA_900178215.1	ZP611	NA	NA	whole genome shotgun (WGS) sequencing	100X	Scaffold	11703810	974	130085	26	934	199752	18			2386	3554	0.598316	5940	8280570	1394	12016.2	0.507527	yes			4956	4	1505	1505	99.93	1	99.342	5332	5	1505	1505	99.93	1	99.3418	5499	6	1503	1503	99.8	1	99.3973	5597
AARA	GCA_900178395.1	NRRLY1545	NA	NA	whole genome shotgun (WGS) sequencing	100X	Scaffold	12002900	2441	114413	30	2388	161349	21			1413	4521	0.761881	5934	8218250	1385	4917.21	0.494381	yes			4972	5	1504	1514	99.86	1.0066	98.0931	5339	9	1501	1508	99.66	1.0046	98.1741	5525	21	1497	1503	99.4	1.004	98.2104	5649
AARB	GCA_900178305.1	CBS7957	NA	NA	whole genome shotgun (WGS) sequencing	100X	Scaffold	12557627	3340	187475	21	3318	206750	19			1782	4375	0.710573	6157	8306610	1349	3759.77	0.4903	yes			5044	14	1502	1530	99.73	1.0186	97.709	5434	20	1501	1525	99.66	1.0159	97.722	5654	31	1490	1502	98.93	1.008	97.9672	5801
AARC	GCA_900178425.1	CBS1171	NA	NA	whole genome shotgun (WGS) sequencing	100X	Scaffold	12162484	2474	61793	56	2430	65422	48			2209	3812	0.633117	6021	8246890	1370	4916.12	0.495047	yes			4993	13	1498	1524	99.46	1.0173	97.1373	5370	21	1495	1518	99.26	1.0153	97.2275	5573	30	1491	1501	99	1.0067	97.3268	5695
AARD	GCA_900178465.1	CH_SoucheMTF2413	NA	NA	whole genome shotgun (WGS) sequencing	100X	Scaffold	12039202	1975	124107	31	1925	179851	22			2219	3856	0.634733	6075	8241140	1357	6095.8	0.504602	yes			4999	15	1501	1528	99.66	1.0179	97.3412	5393	24	1498	1518	99.46	1.0133	97.4236	5590	43	1490	1504	98.93	1.0093	97.5503	5733
AARE	GCA_900178375.1	ZP851	NA	NA	whole genome shotgun (WGS) sequencing	100X	Scaffold	11721412	550	164455	24	515	209750	19			2120	3817	0.642917	5937	8360680	1408	21311.7	0.506509	yes	yes		4962	1	1505	1506	99.93	1.0006	99.3698	5341	1	1505	1506	99.93	1.0006	99.37	5512	8	1504	1505	99.86	1.0006	99.3999	5624
AARF	GCA_900178145.1	CLIB560	NA	NA	whole genome shotgun (WGS) sequencing	100X	Scaffold	12267831	2952	79678	47	2876	114236	31			2190	3849	0.637357	6039	8176970	1354	4155.77	0.492263	yes			4998	17	1498	1524	99.46	1.0173	96.6999	5372	23	1496	1517	99.33	1.014	96.7469	5572	40	1486	1495	98.67	1.006	96.9619	5715
AARG	GCA_900178435.1	KS11	NA	NA	whole genome shotgun (WGS) sequencing	100X	Scaffold	12067109	2733	56558	57	2718	59405	53			2143	3811	0.640074	5954	8153890	1369	4415.33	0.493407	yes			4948	10	1500	1528	99.6	1.0186	97.3169	5334	19	1496	1518	99.33	1.0147	97.4438	5518	24	1493	1505	99.13	1.008	97.4959	5642
AARH	GCA_900178365.1	CLIB215	NA	NA	whole genome shotgun (WGS) sequencing	100X	Scaffold	12671704	6325	67721	45	6295	74732	39			1588	4557	0.741579	6145	7864770	1280	2003.43	0.484939				5032	21	1471	1513	97.67	1.0285	94.8946	5421	26	1461	1499	97.01	1.026	95.1378	5639	41	1448	1466	96.14	1.0124	95.3761	5810
AARI	GCA_900099155.1	MTF2265	flor	Spain	Illumina HiSeq 2000	100X	Scaffold	11423959	1238	34769	99	576	99576	35		Coi AL et al., Genomic signatures of adaptation to wine biological ageing conditions in biofilm-forming flor yeasts. Mol Ecol, 2017 Apr;26(7):2150-2166. Coi AL et al., A set of haploid strains available for genetic studies of Saccharomyces cerevisiae flor yeasts. FEMS Yeast Res, 2016 Sep;16(6).	2176	3619	0.624504	5795	8144300	1405	9227.75	0.507267	yes			4949	9	1502	1511	99.73	1.0059	98.8598	5343	10	1502	1504	99.73	1.0013	98.8589	5516	16	1500	1504	99.6	1.0026	98.907	5645
AARJ	GCA_900099235.1	MTF2113	wine	France	Illumina HiSeq 2000	100X	Scaffold	11451369	1601	33190	102	853	120490	32		Coi AL et al., Genomic signatures of adaptation to wine biological ageing conditions in biofilm-forming flor yeasts. Mol Ecol, 2017 Apr;26(7):2150-2166. Coi AL et al., A set of haploid strains available for genetic studies of Saccharomyces cerevisiae flor yeasts. FEMS Yeast Res, 2016 Sep;16(6).	2601	3203	0.551861	5804	8133470	1401	7152.64	0.506839	yes			4965	2	1498	1503	99.46	1.0033	98.7571	5339	8	1495	1498	99.26	1.002	98.8598	5519	15	1495	1498	99.26	1.002	98.86	5640
AARK	GCA_902192265.1	SDO2s1	NA	NA	PacBio	109X	Contig	12120896	26	918997	6	NA	NA	NA			2460	3573	0.592243	6033	8593010	1424	466188	0.497735	yes	yes		4942	1	1505	1505	99.93	1	99.3496	5318	1	1505	1505	99.93	1	99.3431	5496	4	1502	1502	99.73	1	99.4265	5594
AARL	GCA_000182315.2	JAY291	NA	NA	454; Solexa	12X 454; 58X SoleXa single-end reads; 95X SoleXa paired-end	Scaffold	11538054	454	64336	57	453	64336	57		Argueso JL et al., Genome structure of a Saccharomyces cerevisiae strain widely used in bioethanol production. Genome Res, 2009 Dec;19(12):2258-70	2250	3566	0.613136	5816	8236950	1416	25414.2	0.504071	yes	yes		4958	2	1504	1512	99.86	1.0053	99.1064	5333	3	1504	1514	99.86	1.0066	99.1066	5509	6	1503	1511	99.8	1.0053	99.1199	5612
AARM	GCA_000723645.1	N85	NA	China	whole genome shotgun (WGS) sequencing	167X	Contig	11905256	371	276350	15	NA	NA	NA			5142	1086	0.174374	6228	8487380	1363	32089.6	0.52313	yes	yes		5013	9	1504	1510	99.86	1.0039	98.752	5406	16	1502	1509	99.73	1.0046	98.817	5603	22	1500	1505	99.6	1.0033	98.8575	5745
AARN	GCA_902192335.1	UWOPS83-787.3	NA	NA	PacBio	257X	Contig	12039431	17	802384	6	NA	NA	NA			2588	3454	0.571665	6042	8614650	1426	708202	0.501851	yes	yes		4947	0	1504	1505	99.86	1.0006	99.3526	5318	0	1504	1505	99.86	1.0006	99.3596	5496	2	1504	1504	99.86	1	99.3597	5594
AARO	GCA_902192325.1	YPS606	NA	NA	PacBio	283X	Contig	12176864	20	808506	6	NA	NA	NA			4460	1630	0.267652	6090	8626580	1417	608843	0.500129	yes	yes	Yes	4973	0	1506	1506	100	1	99.579	5357	2	1506	1506	100	1	99.5789	5535	4	1506	1506	100	1	99.5791	5638
AARP	GCA_902192275.1	ZP568s1	NA	NA	PacBio	297X	Contig	12289831	32	802777	6	NA	NA	NA			1242	4878	0.797059	6120	8580710	1402	384057	0.497973	yes	yes		4946	3	1505	1514	99.93	1.0059	99.3934	5316	5	1505	1513	99.93	1.0053	99.3946	5489	6	1504	1509	99.86	1.0033	99.4242	5600
AARQ	GCA_902192285.1	DBVPG6044	NA	NA	PacBio	301X	Contig	12286002	21	816797	6	NA	NA	NA			3098	3063	0.49716	6161	8648010	1404	585048	0.501465				4946	1	1504	1506	99.86	1.0013	98.9936	5332	1	1502	1504	99.73	1.0013	99.0559	5506	1	1499	1501	99.53	1.0013	99.1375	5613
AARR	GCA_902192315.1	UWOPS05-227.2	NA	NA	PacBio	310X	Contig	12148981	23	797958	6	NA	NA	NA			2177	3905	0.642059	6082	8492770	1396	528217	0.500618	yes	yes		4933	2	1506	1509	100	1.0019	99.1755	5310	2	1506	1509	100	1.0019	99.1753	5478	2	1506	1508	100	1.0013	99.162	5587
AARS	GCA_902192305.1	S288c	NA	NA	PacBio	313X	Contig	12720482	27	813853	6	NA	NA	NA			2967	3332	0.528973	6299	8941820	1420	471129	0.495186				4987	1	1506	1506	100	1	99.8174	5378	1	1506	1506	100	1	99.8169	5556	1	1506	1506	100	1	99.8173	5669
AART	GCA_902192295.1	L-1374	NA	NA	PacBio	324X	Contig	12358191	23	813136	6	NA	NA	NA			3107	3008	0.491905	6115	8668390	1418	537313	0.494814				4956	4	1506	1507	100	1.0006	99.5377	5334	4	1506	1507	100	1.0006	99.5379	5511	6	1506	1507	100	1.0006	99.5376	5610
AARU	GCA_902192255.1	Y12	NA	NA	PacBio	339X	Contig	12421867	28	800480	6	NA	NA	NA			3837	2343	0.379126	6180	8732410	1413	443638	0.49751				4948	3	1506	1509	100	1.0019	99.3745	5330	5	1506	1506	100	1	99.3705	5504	5	1504	1504	99.86	1	99.4312	5611
AARV	GCA_902192245.1	ZP655.1A	NA	NA	PacBio	378X	Contig	12456954	42	719837	7	NA	NA	NA			2510	3722	0.59724	6232	8632110	1385	296594	0.500283	yes	yes		4958	1	1504	1507	99.86	1.0019	99.348	5341	2	1504	1507	99.86	1.0019	99.3478	5511	7	1503	1505	99.8	1.0013	99.3592	5630
AARW	GCA_000151485.1	Sigma1278b	NA	NA	Sanger; Solexa	45X	Chromosome	11945931	67	365700	10	16	905115	6	16	Dowell RD et al., Genotype to phenotype: a complex problem. Science, 2010 Apr 23;328(5977):469	5417	678	0.111239	6095	8650820	1419	178297	0.510216	yes	yes		4975	2	1505	1506	99.93	1.0006	99.6172	5364	4	1504	1505	99.86	1.0006	99.6549	5542	6	1504	1504	99.86	1	99.6543	5653
AARX	GCA_900178015.1	L725	wine/vine	Turkey	Illumina HiSeq 2000 paired end	50X	Scaffold	11718470	3670	15287	225	3001	29361	118			2311	3548	0.605564	5859	8209310	1401	3193.04	0.49998	yes			4969	3	1503	1503	99.8	1	99.2749	5335	6	1502	1502	99.73	1	99.3195	5506	15	1501	1501	99.66	1	99.3491	5620
AARY	GCA_900177935.1	L710	fruit	Indonesia	Illumina HiSeq 2000 paired end	50X	Scaffold	11642650	2825	11904	297	2167	19985	181			2274	3545	0.609211	5819	8234480	1415	4121.29	0.4998	yes			4921	1	1505	1505	99.93	1	99.1241	5290	1	1504	1504	99.86	1	99.1546	5465	2	1504	1504	99.86	1	99.1545	5568
AARZ	GCA_900178045.1	SD085	wine/vine	France	Illumina HiSeq 2000 paired end	50X	Scaffold	11513936	1885	17058	209	1441	28621	128			2277	3553	0.609434	5830	8225780	1411	6108.19	0.506343	yes			4955	1	1503	1503	99.8	1	99.4377	5324	1	1503	1503	99.8	1	99.4382	5500	6	1502	1502	99.73	1	99.4689	5598
AASA	GCA_900177985.1	L712	NA	French Guiana	Illumina HiSeq 2000 paired end	50X	Scaffold	11515417	3098	8652	397	2056	16131	219			2438	3398	0.582248	5836	8177590	1401	3717.05	0.506799	yes			4952	3	1502	1506	99.73	1.0026	99.0143	5318	4	1502	1505	99.73	1.0019	99.0043	5503	7	1501	1503	99.66	1.0013	99.0464	5606
AASB	GCA_900177845.1	L175	wine	NA	Illumina HiSeq 2000 paired end	50X	Scaffold	11604234	3571	10387	341	2975	15421	235			2637	3172	0.546049	5809	8176530	1408	3249.58	0.500593	yes			4947	2	1504	1507	99.86	1.0019	99.1963	5319	3	1504	1507	99.86	1.0019	99.1907	5497	8	1502	1503	99.73	1.0006	99.2558	5597
AASC	GCA_900177995.1	L723	wine/vine	Turkey	Illumina HiSeq 2000 paired end	50X	Scaffold	11584921	2161	13101	270	1509	22619	164			2533	3322	0.567378	5855	8244280	1408	5360.91	0.505398	yes			4958	2	1504	1505	99.86	1.0006	99.3574	5328	3	1504	1504	99.86	1	99.3563	5509	8	1502	1503	99.73	1.0006	99.4143	5613
AASD	GCA_900177855.1	GMY321	wine/vine	Portugal	Illumina HiSeq 2000 paired end	50X	Scaffold	11610080	4740	5437	663	3479	8429	434			2151	3726	0.633997	5877	7971540	1356	2449.38	0.506198	yes			4967	7	1497	1512	99.4	1.01	96.3407	5355	12	1492	1501	99.07	1.006	96.4618	5549	22	1477	1481	98.07	1.0027	96.8274	5669
AASE	GCA_900178075.1	L181	wine	NA	Illumina HiSeq 2000 paired end	50X	Scaffold	12545896	7119	11233	342	6246	18766	203			2554	3322	0.565351	5876	8237390	1402	1762.31	0.46836	yes			4975	2	1503	1507	99.8	1.0026	99.1245	5344	4	1503	1507	99.8	1.0026	99.1242	5530	8	1502	1504	99.73	1.0013	99.1326	5622
AASF	GCA_900177915.1	L461	wine/vine	Portugal	Illumina HiSeq 2000 paired end	50X	Scaffold	12504838	5402	17867	218	4708	30145	127			2666	3194	0.545051	5860	8240510	1406	2314.85	0.468619	yes			4961	2	1504	1504	99.86	1	99.437	5333	4	1504	1504	99.86	1	99.437	5511	8	1504	1504	99.86	1	99.4367	5607
AASG	GCA_900177975.1	L292	wine	NA	Illumina HiSeq 2000 paired end	50X	Scaffold	12875875	8386	12368	297	7075	20712	187			2488	3386	0.576439	5874	8216630	1399	1535.4	0.456202	yes			4983	6	1503	1505	99.8	1.0013	99.1825	5370	10	1503	1504	99.8	1.0006	99.1822	5538	15	1500	1501	99.6	1.0006	99.2664	5638
AASH	GCA_900177865.1	L761	unknown	unknown	Illumina HiSeq 2000 paired end	50X	Scaffold	13166602	8773	7326	524	7513	8699	444			2574	3284	0.560601	5858	8225200	1404	1500.81	0.444914	yes			4965	8	1505	1508	99.93	1.0019	99.0358	5336	13	1504	1506	99.86	1.0013	99.0649	5507	18	1501	1503	99.66	1.0013	99.1504	5612
AASI	GCA_900178025.1	L561	wine/vine	Portugal	Illumina HiSeq 2000 paired end	50X	Scaffold	12699436	9086	5617	648	7290	9520	384			2341	3618	0.607149	5959	8181450	1373	1397.69	0.469233	yes			4985	5	1503	1513	99.8	1.0066	98.2282	5369	8	1504	1514	99.86	1.0066	98.1991	5560	16	1500	1506	99.6	1.004	98.2619	5688
AASJ	GCA_900177835.1	L560	clinical	Portugal	Illumina HiSeq 2000 paired end	50X	Scaffold	12629710	14192	4043	845	11496	8091	438			2054	3899	0.654964	5953	7893720	1326	889.918	0.471349	yes			4988	10	1480	1503	98.27	1.0155	95.779	5369	19	1466	1489	97.34	1.0156	96.1847	5561	36	1463	1473	97.14	1.0068	96.1047	5713
AASK	GCA_900178035.1	L528	wine/vine	Portugal	Illumina HiSeq 2000 paired end	50X	Scaffold	13853465	9939	12237	323	8158	21292	194			2559	3332	0.565609	5891	8265980	1403	1393.85	0.425237	yes			4969	5	1501	1504	99.66	1.0019	99.4195	5346	12	1501	1502	99.66	1.0006	99.4196	5517	18	1501	1502	99.66	1.0006	99.4194	5618
AASL	GCA_900177965.1	L715	coconut water	Philippines	Illumina HiSeq 2000 paired end	50X	Scaffold	14625866	23925	3210	1171	19226	13740	290			1905	4230	0.689487	6135	8072290	1316	611.321	0.419462	yes			5027	12	1492	1529	99.07	1.0247	96.1634	5426	25	1489	1518	98.87	1.0194	96.1881	5662	48	1480	1497	98.27	1.0114	96.3677	5848
AASM	GCA_900177955.1	L708	mushrooms	unknown	Illumina HiSeq 2000 paired end	50X	Scaffold	9311869	26124	549	4931	24372	621	4552			325	3131	0.905961	3456	2318210	671	356.449	0.371139	yes			2944	49	692	697	45.94	1.0072	70.2004	3110	81	618	619	41.03	1.0016	72.2904	3215	161	499	499	33.13	1	75.9912	3302
AASN	GCA_900177945.1	L174	wine	Portugal	Illumina HiSeq 2000 paired end	50X	Scaffold	12874792	28498	1233	2889	24998	1794	2003			1209	4390	0.784069	5599	6056420	1082	451.779	0.434881	yes			4669	23	1327	1374	88.11	1.0354	84.9068	5052	55	1287	1316	85.45	1.0225	85.9246	5260	120	1220	1234	81	1.0114	87.5971	5404
AASO	GCA_900177875.1	L328	cachaca	Brazil	Illumina HiSeq 2000 paired end	50X	Scaffold	12698172	24257	2197	1617	23151	2628	1362			1437	4239	0.746829	5676	6670520	1175	523.485	0.446993	yes			4848	22	1422	1450	94.42	1.0196	88.3616	5227	30	1382	1404	91.76	1.0159	89.34	5422	59	1341	1349	89.04	1.0059	90.2264	5536
AASP	GCA_900178055.1	L719	sake	Japan	Illumina HiSeq 2000 paired end	50X	Scaffold	2553819	1136	5235	141	644	10927	66			1	174	0.994286	175	177000	1011	2248.08	0.0685248	yes			147	17	8	8	0.53	1	44.9146	153	23	2	2	0.13	1	55.217	158	30	2	2	0.13	1	55.217	159
AASQ	GCA_900177925.1	L716	palm wine	Cote d'Ivoire	Illumina HiSeq 2000 paired end	50X	Scaffold	12046303	7356	4401	802	4783	10741	338			2091	3908	0.651442	5999	8105540	1351	1637.62	0.497995	yes			4983	9	1495	1512	99.26	1.0113	96.6117	5356	13	1487	1504	98.73	1.0114	96.8324	5572	24	1478	1486	98.14	1.0054	97.0717	5704
AASR	GCA_900177905.1	L564	wine	France: Rhone valley	Illumina HiSeq 2000 paired end	50X	Scaffold	11751231	5720	7818	456	4892	11559	306			2307	3549	0.606045	5856	8105720	1384	2054.41	0.498331	yes			4954	3	1502	1510	99.73	1.0053	98.2222	5334	7	1498	1501	99.46	1.002	98.3226	5525	12	1492	1494	99.07	1.0013	98.5004	5629
AASS	GCA_900178065.1	L711	bili wine	unknown	Illumina HiSeq 2000 paired end	50X	Scaffold	11569095	1649	19496	192	1144	34424	101			2307	3544	0.605708	5851	8256320	1411	7015.82	0.505744	yes			4936	1	1504	1504	99.86	1	99.1132	5309	1	1504	1504	99.86	1	99.1136	5485	2	1503	1503	99.8	1	99.135	5588
AAST	GCA_900177885.1	L709	palm wine	unknown	Illumina HiSeq 2000 paired end	50X	Scaffold	13094546	13929	4385	806	11280	9103	426			2236	3737	0.625649	5973	8079870	1353	940.092	0.456144	yes			4994	11	1494	1514	99.2	1.0133	96.6738	5363	15	1487	1501	98.73	1.0094	96.8901	5586	25	1479	1483	98.2	1.0027	97.0744	5716
AASU	GCA_000149365.1	HN1 Assembly v2	NA	NA	whole genome shotgun (WGS) sequencing	10X	Scaffold	11736985	115	263288	13	17	795018	6			3031	2965	0.494496	5996	8388690	1399	102061	0.510864				4966	7	1504	1511	99.86	1.0046	98.6368	5343	6	1502	1510	99.73	1.0053	98.6577	5523	16	1496	1501	99.33	1.0033	98.8607	5648
AASV	GCA_000181435.1	YJM789	NA	NA	whole genome shotgun (WGS) sequencing	10X	Scaffold	11990995	275	421789	10	258	429709	9	16	Wei W et al., Genome sequencing and comparative analysis of Saccharomyces cerevisiae strain YJM789. Proc Natl Acad Sci U S A, 2007 Jul 31;104(31):12825-30	5212	1023	0.164074	6235	8636900	1385	43603.6	0.519974	yes	yes		4980	4	1505	1508	99.93	1.0019	99.3541	5364	8	1505	1509	99.93	1.0026	99.3533	5546	15	1505	1508	99.93	1.0019	99.3534	5663
AASW	GCA_000182175.1	AWRI1631	NA	NA	whole genome shotgun (WGS) sequencing	7X	Contig	11176855	2484	7704	443	NA	NA	NA	16	Borneman AR et al., Comparative genome analysis of a Saccharomyces cerevisiae wine strain. FEMS Yeast Res, 2008 Nov;8(7):1185-95	3366	2338	0.409888	5704	7080680	1241	4499.54	0.51034	yes			4864	17	1426	1446	94.68	1.014	90.7544	5229	25	1401	1420	93.02	1.0135	91.4867	5414	42	1351	1358	89.7	1.0051	92.7097	5544
AASX	GCA_000976155.4	YJM554	clinical	USA: CA	Illumina Hiseq, 100x100 bp paired-end reads	91.4X	Chromosome	13019771	101	616271	7	18	918804	5	18	Strope PK et al., The 100-genomes strains, an S. cerevisiae resource that illuminates its natural phenotypic and genotypic variation and emergence as an opportunistic pathogen. Genome Res, 2015 May;25(5):762-74	5399	716	0.117089	6115	8432880	1379	128909	0.46967	yes	yes		4987	3	1506	1506	100	1	99.6223	5367	4	1506	1506	100	1	99.6212	5538	6	1506	1506	100	1	99.6222	5641
AASY	GCA_000976605.3	YJM990	clinical	Italy	Illumina Hiseq, 100x100 bp paired-end reads	60X	Chromosome	12196451	59	756475	7	18	908361	6	18	Strope PK et al., The 100-genomes strains, an S. cerevisiae resource that illuminates its natural phenotypic and genotypic variation and emergence as an opportunistic pathogen. Genome Res, 2015 May;25(5):762-74	5308	617	0.104135	5925	8227240	1389	206720	0.485797	yes	yes	Yes	4895	1	1506	1506	100	1	99.6896	5266	1	1506	1506	100	1	99.6898	5435	3	1506	1506	100	1	99.6895	5527
AASZ	GCA_000976845.3	YJM1242	fruit	USA: IL	Illumina Hiseq, 100x100 bp paired-end reads	221.9X	Chromosome	12174671	58	775336	7	18	894781	6	18	Strope PK et al., The 100-genomes strains, an S. cerevisiae resource that illuminates its natural phenotypic and genotypic variation and emergence as an opportunistic pathogen. Genome Res, 2015 May;25(5):762-74	5368	610	0.102041	5978	8370900	1400	209908	0.491019	yes	yes	Yes	4973	1	1506	1506	100	1	99.6941	5356	1	1506	1506	100	1	99.6941	5529	2	1506	1506	100	1	99.6938	5625
AATA	GCA_000977055.3	YJM1307	clinical	USA: DC	Illumina Hiseq, 100x100 bp paired-end reads	309.7X	Chromosome	13062490	101	776540	6	18	907466	5	18	Strope PK et al., The 100-genomes strains, an S. cerevisiae resource that illuminates its natural phenotypic and genotypic variation and emergence as an opportunistic pathogen. Genome Res, 2015 May;25(5):762-74	5346	785	0.128038	6131	8431470	1375	129332	0.469359	yes	yes		4985	2	1506	1506	100	1	99.5267	5365	2	1506	1506	100	1	99.5271	5535	4	1505	1505	99.93	1	99.5684	5640
AATB	GCA_000977355.3	YJM1381	Rum fermentation	Trinidad and Tobago: Trinidad	Illumina Hiseq, 100x100 bp paired-end reads	312.6X	Chromosome	12406193	81	891180	6	18	894919	5	18	Strope PK et al., The 100-genomes strains, an S. cerevisiae resource that illuminates its natural phenotypic and genotypic variation and emergence as an opportunistic pathogen. Genome Res, 2015 May;25(5):762-74	5342	705	0.116587	6047	8404840	1390	153163	0.487418	yes	yes	Yes	4987	1	1506	1506	100	1	99.6131	5370	2	1506	1506	100	1	99.6135	5536	4	1506	1506	100	1	99.6131	5640
AATC	GCA_903819125.2	HN1	NA	NA	PACBIO_SMRT (Sequel)	66X	Chromosome	11908240	17	913524	6	17	913524	6	17		4918	1107	0.183734	6025	8630510	1432	700485	0.505952	yes	yes	Yes	4933	2	1506	1506	100	1	99.1329	5314	5	1506	1506	100	1	99.1308	5489	9	1506	1506	100	1	99.1329	5597
AATD	GCA_905220315.1	PE-2_hap4	NA	NA	PacBio RS II sequencing; Illumina MiSeq paired end sequencing	228X	Chromosome	12021801	61	310843	13	19	916454	6	19		5311	772	0.126911	6083	8643080	1421	197079	0.505997	yes	yes		4994	3	1506	1506	100	1	99.6254	5375	3	1506	1506	100	1	99.6255	5552	4	1506	1506	100	1	99.6252	5653
AATE	GCA_905220325.1	PE-2_hap3	NA	NA	PacBio RS II sequencing; Illumina MiSeq paired end sequencing	215X	Chromosome	12019989	59	367053	11	18	917654	6	18		5281	785	0.12941	6066	8645270	1425	203729	0.504659	yes	yes		4987	3	1506	1506	100	1	99.6139	5370	4	1506	1506	100	1	99.614	5541	5	1506	1506	100	1	99.6136	5642
AATF	GCA_903819135.2	Y55	NA	NA	PACBIO_SMRT (Sequel)	100X	Chromosome	11872589	17	916013	6	17	916013	6	17		5152	892	0.147584	6044	8574890	1419	698388	0.509072	yes	yes	Yes	4972	1	1506	1506	100	1	99.539	5357	1	1506	1506	100	1	99.5395	5528	3	1506	1506	100	1	99.5392	5626
AATG	GCA_903819145.2	BJ4	NA	NA	PACBIO_SMRT (Sequel)	166X	Chromosome	11974231	17	918555	6	17	918555	6	17		4952	1051	0.175079	6003	8696270	1449	704367	0.501327	yes	yes	Yes	4954	4	1506	1506	100	1	99.5214	5330	5	1506	1506	100	1	99.5226	5499	8	1506	1506	100	1	99.5241	5606
AATH	GCA_903819175.2	SX2	NA	NA	PACBIO_SMRT (Sequel)	174X	Chromosome	11999151	17	928563	6	17	928563	6	17		4920	1118	0.185161	6038	8628290	1429	705832	0.503202	yes	yes	Yes	4955	2	1506	1506	100	1	99.2778	5338	2	1506	1506	100	1	99.2776	5509	6	1506	1506	100	1	99.2777	5610
AATI	GCA_903819185.2	JXXY16.1	NA	NA	PACBIO_SMRT (Sequel)	26X	Chromosome	11761116	17	902407	6	17	902407	6	17		4669	1354	0.224805	6023	8521940	1415	691830	0.512111	yes	yes	Yes	4916	3	1506	1506	100	1	98.7529	5296	6	1506	1506	100	1	98.7537	5480	14	1506	1506	100	1	98.7533	5588
AATJ	GCA_903819155.2	HLJ1	NA	NA	PACBIO_SMRT (Sequel)	45X	Chromosome	11780810	17	895159	6	17	895159	6	17		5068	927	0.154629	5995	8497280	1417	692989	0.508878	yes	yes	Yes	4957	3	1506	1506	100	1	99.5005	5341	4	1506	1506	100	1	99.5006	5516	11	1506	1506	100	1	99.5019	5613
AATK	GCA_903819195.2	XXYS1.4	NA	NA	PACBIO_SMRT (Sequel)	76X	Chromosome	11739403	17	894632	6	17	894632	6	17		4506	1520	0.25224	6026	8483610	1408	690553	0.513314	yes	yes	Yes	4893	4	1506	1506	100	1	98.7236	5272	7	1506	1506	100	1	98.7249	5461	17	1506	1506	100	1	98.7225	5578
AATL	GCA_903819205.2	EM14S01-3B	NA	NA	PACBIO_SMRT (Sequel)	77X	Chromosome	11890666	17	897577	6	17	897577	6	17		4655	1400	0.231214	6055	8639120	1427	699451	0.509223	yes	yes	Yes	4929	4	1506	1506	100	1	98.7614	5310	4	1506	1506	100	1	98.7644	5490	5	1506	1506	100	1	98.7648	5592
AATM	GCA_001282415.1	NRRL Y-12632	infected leaf	China: Beijing	Illumina GAIIx	160.0X	Scaffold	11418580	1669	15178	199	236	104818	32			2434	3248	0.57163	5682	8096840	1425	6841.57	0.49761	yes			4914	3	1494	1497	99.2	1.002	98.5373	5284	7	1492	1496	99.07	1.0026	98.6011	5462	18	1489	1492	98.87	1.002	98.6602	5557
AATN	GCA_003271565.1	HN5.1	Dry fermented dough	China:Biyang, Henan	Illumina HiSeq	269X	Chromosome	11764069	651	48998	70	102	900608	6	17	Duan SF et al., The origin and adaptive evolution of domesticated populations of yeast from Far East Asia. Nat Commun, 2018 Jul 12;9(1):2690	4971	941	0.159168	5912	8324840	1408	18070.8	0.502547	yes			4981	2	1506	1506	100	1	99.5196	5361	3	1506	1507	100	1.0006	99.5194	5538	6	1506	1506	100	1	99.5194	5639
AATO	GCA_003271825.1	JM28.13	Fermenting dough	China:Laiwu, Shandong	Illumina HiSeq	198X	Chromosome	12365206	2033	9962	343	198	924689	6	17	Duan SF et al., The origin and adaptive evolution of domesticated populations of yeast from Far East Asia. Nat Commun, 2018 Jul 12;9(1):2690	4717	1323	0.21904	6040	8347720	1382	6082.25	0.488467	yes			4971	5	1501	1532	99.66	1.0206	97.8739	5364	9	1500	1526	99.6	1.0173	97.8997	5576	25	1491	1511	99	1.0134	98.1797	5704
AATP	GCA_003273825.1	WL1	Fermenting dough	China:Wulanchabu, Inner Mongolia	Illumina HiSeq	217X	Chromosome	11801527	616	48654	76	90	901330	6	17	Duan SF et al., The origin and adaptive evolution of domesticated populations of yeast from Far East Asia. Nat Commun, 2018 Jul 12;9(1):2690	5141	792	0.133491	5933	8352990	1408	19158.3	0.502732	yes			4987	2	1506	1507	100	1.0006	99.4788	5369	3	1505	1507	99.93	1.0013	99.5091	5562	5	1504	1506	99.86	1.0013	99.5493	5677
AATQ	GCA_003272175.1	JM8.3	Fermenting dough	China:Taiyuan, Shanxi	Illumina HiSeq	185X	Chromosome	11813029	582	44580	76	76	900709	6	17	Duan SF et al., The origin and adaptive evolution of domesticated populations of yeast from Far East Asia. Nat Commun, 2018 Jul 12;9(1):2690	5089	841	0.141821	5930	8355530	1409	20297.3	0.501988	yes	yes		4985	4	1505	1506	99.93	1.0006	99.5555	5374	5	1505	1506	99.93	1.0006	99.5548	5557	7	1505	1506	99.93	1.0006	99.5553	5667
AATR	GCA_003273955.1	GS6	Fermenting dough	China:Lanzhou, Gansu	Illumina HiSeq	202X	Chromosome	11986556	851	35281	95	154	900373	6	17	Duan SF et al., The origin and adaptive evolution of domesticated populations of yeast from Far East Asia. Nat Commun, 2018 Jul 12;9(1):2690	5038	951	0.158791	5989	8364870	1397	14085.3	0.499643	yes			4983	2	1505	1509	99.93	1.0026	99.364	5368	6	1504	1508	99.86	1.0026	99.3997	5566	11	1501	1503	99.66	1.0013	99.4694	5684
AATS	GCA_003272575.1	WJZ1.2	Fermenting dough	China:Juancheng, Shandong	Illumina HiSeq	161X	Chromosome	11895426	736	48066	72	167	711161	7	17	Duan SF et al., The origin and adaptive evolution of domesticated populations of yeast from Far East Asia. Nat Commun, 2018 Jul 12;9(1):2690	4846	1110	0.186367	5956	8343230	1401	16162.3	0.500697	yes			4986	6	1506	1509	100	1.0019	99.357	5367	8	1505	1507	99.93	1.0013	99.3963	5560	12	1505	1506	99.93	1.0006	99.3946	5666
AATT	GCA_003274055.1	LJM21.3	Fermenting dough	China:Yanan, Shanxi	Illumina HiSeq	132X	Chromosome	11797418	552	61530	60	88	903033	6	17	Duan SF et al., The origin and adaptive evolution of domesticated populations of yeast from Far East Asia. Nat Commun, 2018 Jul 12;9(1):2690	5103	839	0.141198	5942	8371070	1409	21372.1	0.50367	yes	yes		4975	4	1506	1507	100	1.0006	99.5131	5360	6	1506	1507	100	1.0006	99.5143	5541	9	1505	1505	99.93	1	99.5374	5644
AATU	GCA_003276185.1	XST	Active dry yeast	China:Xiangfan, Hubei	Illumina HiSeq	159X	Chromosome	12139690	2067	9945	347	145	916953	6	17	Duan SF et al., The origin and adaptive evolution of domesticated populations of yeast from Far East Asia. Nat Commun, 2018 Jul 12;9(1):2690	4599	1271	0.216525	5870	8172990	1392	5873.1	0.483538	yes			4951	10	1499	1512	99.53	1.0086	97.9867	5330	13	1496	1509	99.33	1.0086	98.0831	5510	21	1489	1496	98.87	1.0047	98.2617	5634
AATV	GCA_003274595.1	SXJM4.1	Fermenting dough	China:Yuncheng, Shanxi	Illumina HiSeq	145X	Chromosome	12174406	1164	22820	152	232	909620	6	17	Duan SF et al., The origin and adaptive evolution of domesticated populations of yeast from Far East Asia. Nat Commun, 2018 Jul 12;9(1):2690	5039	977	0.1624	6016	8415380	1399	10459.1	0.494151	yes			4999	5	1502	1517	99.73	1.0099	99.1232	5394	12	1502	1513	99.73	1.0073	99.1257	5591	23	1499	1507	99.53	1.0053	99.2068	5721
AATW	GCA_003276235.1	ANG1	Active dry yeast	China:Yichang, Hubei	Illumina HiSeq	229X	Chromosome	11949718	704	43367	84	108	781595	7	17	Duan SF et al., The origin and adaptive evolution of domesticated populations of yeast from Far East Asia. Nat Commun, 2018 Jul 12;9(1):2690	4766	1173	0.197508	5939	8359040	1407	16974	0.496999	yes			4989	3	1505	1506	99.93	1.0006	99.5071	5369	3	1505	1506	99.93	1.0006	99.5072	5551	6	1505	1505	99.93	1	99.5069	5664
AATX	GCA_003274705.1	AF	Active dry yeast	China:Yantai, Shandong	Illumina HiSeq	163X	Chromosome	11826274	2332	8073	422	135	909310	6	17	Duan SF et al., The origin and adaptive evolution of domesticated populations of yeast from Far East Asia. Nat Commun, 2018 Jul 12;9(1):2690	4638	1051	0.184742	5689	8044620	1414	5071.3	0.481048	yes			4904	0	1499	1508	99.53	1.006	98.1454	5273	2	1494	1500	99.2	1.004	98.2947	5454	8	1487	1492	98.73	1.0033	98.4943	5548
AATY	GCA_009663385.1	YAF019	NA	NA	Oxford Nanopore MinION	19X	Chromosome	12087885	19	937201	6	19	937201	6	17	Fleiss A et al., Reshuffling yeast chromosomes with CRISPR/Cas9. PLoS Genet, 2019 Aug;15(8):e1008332	148	5576	0.974144	5724	3142900	549	636204	0.473532	yes			4459	660	690	799	45.81	1.1579	44.8805	4889	1087	553	589	36.71	1.065	47.5757	5121	1795	344	350	22.84	1.0174	55.4751	5300
AATZ	GCA_019394915.1	YPS606	Bark of Quercus rubra	USA: Pennsylvania	Illumina MiSeq	68X	Contig	11455523	242	91199	38	NA	NA	NA			2287	3464	0.60233	5751	8244040	1433	47336.9	0.502029				4911	1	1504	1504	99.86	1	99.3847	5283	2	1504	1504	99.86	1	99.3846	5462	3	1501	1501	99.66	1	99.4593	5553
AAUA	GCA_019393555.1	YPS128	Soil beneath Quercus alba	USA: Pennsylvania	Illumina MiSeq	83X	Contig	11476754	248	83514	41	NA	NA	NA			2402	3345	0.582043	5747	8248950	1435	46277.2	0.500751				4914	0	1504	1504	99.86	1	99.3018	5283	1	1504	1504	99.86	1	99.3016	5459	2	1502	1502	99.73	1	99.3533	5554
AAUB	GCA_019393625.1	YJM978	Vaginal isolate	Italy: Bergamo	Illumina MiSeq	77X	Contig	11309419	248	81888	43	NA	NA	NA			2246	3479	0.607686	5725	8197050	1432	45602.5	0.506215				4910	2	1506	1506	100	1	99.4015	5280	3	1506	1506	100	1	99.4014	5445	6	1505	1505	99.93	1	99.4315	5539
AAUC	GCA_019393615.1	YJM975	Vaginal isolate	Italy: Bergamo	Illumina MiSeq	65X	Contig	11299508	246	78715	46	NA	NA	NA			2611	3117	0.544169	5728	8198530	1431	45933	0.506925				4912	2	1505	1505	99.93	1	99.4597	5282	3	1505	1505	99.93	1	99.4598	5449	5	1504	1504	99.86	1	99.4914	5538
AAUD	GCA_019393785.1	YJM269	Grape	Austria	Illumina MiSeq	101X	Contig	11362019	246	81831	43	NA	NA	NA			2522	3195	0.55886	5717	8206590	1435	46187.1	0.503168				4906	1	1506	1506	100	1	99.4014	5279	2	1506	1506	100	1	99.403	5447	3	1506	1506	100	1	99.4025	5546
AAUE	GCA_019393955.1	Y55	Grape	France	Illumina MiSeq	56X	Contig	11331570	298	67242	54	NA	NA	NA			2362	3345	0.586122	5707	8187020	1435	38025.4	0.503637				4903	0	1505	1505	99.93	1	99.3424	5271	1	1505	1505	99.93	1	99.343	5439	2	1505	1505	99.93	1	99.3426	5527
AAUF	GCA_019393865.1	Y10	Coconut	Philippines	Illumina MiSeq	78X	Contig	11326056	252	77614	46	NA	NA	NA			2938	2779	0.486094	5717	8199950	1434	44944.7	0.504765				4903	1	1505	1505	99.93	1	99.3972	5280	3	1505	1505	99.93	1	99.3988	5449	3	1505	1505	99.93	1	99.3983	5545
AAUG	GCA_019393935.1	UWOPS05-227.2	Trigona spp. (Stingless bee) collected near Bertam palm flower	Malaysia: Telok Senangin	Illumina MiSeq	70X	Contig	11392128	286	82700	45	NA	NA	NA			2286	3438	0.600629	5724	8213960	1435	39832.6	0.502452				4899	1	1505	1505	99.93	1	99.236	5277	2	1505	1505	99.93	1	99.2356	5451	3	1505	1505	99.93	1	99.2353	5544
AAUH	GCA_019393945.1	UWOPS05-217.3	Nectar, Bertram palm	Malaysia: Telok Senangin	Illumina MiSeq	123X	Contig	11418705	283	77587	48	NA	NA	NA			2428	3295	0.575747	5723	8212840	1435	40348.8	0.501195	yes	yes		4890	1	1506	1506	100	1	99.2286	5265	1	1506	1506	100	1	99.2282	5440	3	1506	1506	100	1	99.2279	5534
AAUI	GCA_019393975.1	UWOPS03-461.4	Nectar, Bertram palm	Malaysia: Telok Senangin	Illumina MiSeq	52X	Contig	11349012	293	74684	50	NA	NA	NA			2673	3055	0.533345	5728	8200320	1432	38733.8	0.504714				4908	1	1504	1504	99.86	1	99.2145	5288	3	1503	1503	99.8	1	99.2443	5453	3	1503	1503	99.8	1	99.2388	5547
AAUJ	GCA_019394065.1	T73	Wine fermentation	Spain	Illumina MiSeq	94X	Contig	11044213	689	26540	125	NA	NA	NA			2520	3121	0.553271	5641	7962440	1412	16029.3	0.510765	yes			4850	1	1493	1498	99.13	1.0033	98.6758	5210	2	1489	1494	98.87	1.0033	98.7833	5382	4	1487	1489	98.73	1.0013	98.806	5470
AAUK	GCA_019394095.1	T7	Oak tree	USA: Babler State Park, Missouri	Illumina MiSeq	80X	Contig	11406372	262	90645	40	NA	NA	NA			2696	3043	0.530232	5739	8234890	1435	43535.8	0.50314				4910	1	1505	1505	99.93	1	99.3463	5292	4	1505	1505	99.93	1	99.3457	5458	4	1503	1503	99.8	1	99.3894	5545
AAUL	GCA_019394075.1	SK1	soil	USA	Illumina MiSeq	166X	Contig	11276781	324	61654	62	NA	NA	NA			2546	3145	0.552627	5691	8171330	1436	34804.9	0.504665				4889	2	1502	1502	99.73	1	99.2127	5268	3	1502	1502	99.73	1	99.2161	5432	3	1500	1500	99.6	1	99.2677	5524
AAUM	GCA_019394085.1	S288c	Rotting fig	USA	Illumina MiSeq	104X	Contig	11292886	265	72211	50	NA	NA	NA			2421	3315	0.577929	5736	8212260	1432	42614.7	0.50793				4926	0	1504	1504	99.86	1	99.8456	5297	1	1504	1504	99.86	1	99.8456	5471	3	1504	1504	99.86	1	99.8456	5564
AAUN	GCA_019394105.1	RM11	Grape	USA	Illumina MiSeq	69X	Contig	11345862	221	89839	40	NA	NA	NA			2660	3075	0.536181	5735	8204860	1431	51338.7	0.505471				4917	1	1505	1505	99.93	1	99.525	5289	2	1505	1505	99.93	1	99.5249	5452	5	1505	1505	99.93	1	99.524	5548
AAUO	GCA_019394305.1	PW5	Raphia palm	Nigeria: Aba, Abia state	Illumina MiSeq	70X	Contig	11386724	311	68218	53	NA	NA	NA			2356	3340	0.586376	5696	8208970	1441	36613.3	0.500232				4890	1	1505	1505	99.93	1	99.2398	5265	1	1504	1504	99.86	1	99.2663	5425	2	1504	1504	99.86	1	99.2676	5522
AAUP	GCA_019394265.1	NCYC110	Ginger beer from Zingiber officinale	Nigeria	Illumina MiSeq	71X	Contig	11317117	299	68148	55	NA	NA	NA			2503	3194	0.560646	5697	8192180	1438	37849.9	0.503397	yes	yes		4892	0	1504	1504	99.86	1	99.2909	5257	0	1504	1504	99.86	1	99.2916	5422	1	1504	1504	99.86	1	99.2918	5515
AAUQ	GCA_019394275.1	LU1250	Rice wine	Viet Nam	Illumina HiSeq 2000	72X	Contig	11422020	224	105564	40	NA	NA	NA			2474	3304	0.571824	5778	8265150	1430	50991.2	0.505865	yes	yes		4927	2	1504	1504	99.86	1	99.4299	5297	4	1504	1504	99.86	1	99.4299	5471	8	1503	1503	99.8	1	99.4597	5567
AAUR	GCA_019394325.1	L.1528	Fermentation of Cabernet must	Chile: Cauquenes	Illumina HiSeq 2000	61X	Contig	11410633	193	114270	33	NA	NA	NA			2598	3176	0.550052	5774	8245810	1428	59122.5	0.506019				4917	3	1506	1506	100	1	99.5091	5282	5	1506	1506	100	1	99.5093	5458	6	1506	1506	100	1	99.509	5552
AAUS	GCA_019394315.1	KKYS2-h	Finger millet fermentation	India	Illumina MiSeq	171X	Contig	11322060	226	84678	42	NA	NA	NA			2934	2774	0.485985	5708	8187080	1434	50097.6	0.504149	yes	yes		4902	2	1504	1504	99.86	1	99.3271	5271	2	1503	1503	99.8	1	99.3538	5435	4	1504	1504	99.86	1	99.3271	5523
AAUT	GCA_019394495.1	GDB379	Ethanol production	Brazil	Illumina MiSeq	86X	Contig	11154056	562	36065	84	NA	NA	NA			2018	3635	0.643021	5653	8049140	1424	19847.1	0.506811	yes	yes		4861	2	1496	1499	99.33	1.002	98.8549	5226	4	1497	1499	99.4	1.0013	98.815	5387	4	1490	1491	98.93	1.0006	99.0074	5480
AAUU	GCA_019394485.1	GDB325	Ethanol production	Brazil	Illumina MiSeq	72X	Contig	11048280	587	33677	89	NA	NA	NA			2075	3583	0.633263	5658	8003200	1414	18821.6	0.512116	yes			4859	3	1496	1504	99.33	1.0053	98.7029	5219	4	1490	1496	98.93	1.004	98.8875	5383	4	1488	1492	98.8	1.0026	98.931	5483
AAUV	GCA_019394535.1	GDB135-h	Ethanol production	Brazil	Illumina MiSeq	66X	Contig	10923247	774	23562	139	NA	NA	NA			2269	3298	0.59242	5567	7871390	1414	14112.7	0.509647	yes			4787	2	1494	1497	99.2	1.002	98.3974	5152	2	1494	1495	99.2	1.0006	98.3993	5311	4	1486	1488	98.67	1.0013	98.6053	5407
AAUW	GCA_019394525.1	EthanolRed	Ethanol production	France	Illumina MiSeq	111X	Contig	11331610	288	79056	47	NA	NA	NA			2385	3336	0.583115	5721	8190920	1432	39345.9	0.504871				4906	1	1502	1502	99.73	1	99.1563	5279	2	1500	1500	99.6	1	99.2203	5450	2	1499	1499	99.53	1	99.2352	5535
AAUX	GCA_019394585.1	DBVPG6765	Lici fruit	Indonesia	Illumina MiSeq	71X	Contig	11411178	244	87142	43	NA	NA	NA			2289	3453	0.601358	5742	8221810	1432	46767.1	0.503191				4920	1	1505	1505	99.93	1	99.5065	5284	2	1505	1505	99.93	1	99.5066	5459	5	1505	1505	99.93	1	99.5063	5556
AAUY	GCA_019394665.1	DBVPG6044	Bili wine, from Osbeckia grandiflora	Nigeria	Illumina MiSeq	91X	Contig	11289370	304	68087	57	NA	NA	NA			2238	3449	0.606471	5687	8174470	1437	37136.1	0.503748				4885	0	1503	1503	99.8	1	99.1412	5257	1	1502	1502	99.73	1	99.1715	5419	2	1500	1500	99.6	1	99.224	5507
AAUZ	GCA_019394645.1	DBVPG1788	soil	Finland: Turku	Illumina MiSeq	134X	Contig	11319750	293	68190	53	NA	NA	NA			2634	3071	0.5383	5705	8190530	1436	38634	0.503986				4894	0	1504	1504	99.86	1	99.2957	5270	1	1504	1504	99.86	1	99.2963	5436	2	1503	1503	99.8	1	99.3178	5526
AAVA	GCA_019394655.1	DBVPG1373	soil	Netherlands	Illumina MiSeq	61X	Contig	11304957	285	70062	50	NA	NA	NA			2427	3283	0.574956	5710	8184800	1433	39666.5	0.505088	yes	yes		4907	2	1506	1506	100	1	99.297	5275	2	1506	1506	100	1	99.297	5444	3	1503	1503	99.8	1	99.3772	5540
AAVB	GCA_019394675.1	CLIB382	Beer brewing	Ireland	Illumina MiSeq	212X	Contig	11356489	246	80382	44	NA	NA	NA			2789	2930	0.512327	5719	8199580	1434	46164.6	0.503589				4909	1	1503	1504	99.8	1.0006	99.3943	5273	3	1503	1504	99.8	1.0006	99.3942	5442	4	1503	1504	99.8	1.0006	99.3942	5534
AAVC	GCA_019394725.1	CLIB324	Bakery	Viet Nam: Saigon	Illumina MiSeq	112X	Contig	10939240	717	26999	127	NA	NA	NA			2490	3122	0.556308	5612	7923280	1412	15257	0.513016				4829	0	1492	1497	99.07	1.0033	98.6392	5188	3	1487	1489	98.73	1.0013	98.7853	5357	4	1481	1483	98.33	1.0013	98.9472	5453
AAVD	GCA_019394775.1	CLIB215	Bakery	New Zealand	Illumina MiSeq	111X	Contig	11295577	244	83712	43	NA	NA	NA			2494	3232	0.564443	5726	8202990	1433	46293.3	0.506924				4916	3	1503	1503	99.8	1	99.4338	5285	3	1503	1503	99.8	1	99.4338	5448	5	1502	1502	99.73	1	99.4635	5539
AAVE	GCA_019394815.1	CEN.PK113-7D	Derived from parental strains ENY.WA-1A and MC996A	Germany	Illumina HiSeq 2000	91X	Contig	11310068	260	79502	47	NA	NA	NA			2811	2940	0.511215	5751	8216520	1429	43500.3	0.508485				4927	1	1506	1506	100	1	99.644	5304	3	1505	1505	99.93	1	99.6774	5473	4	1504	1504	99.86	1	99.6983	5564
AAVF	GCA_019394805.1	CBS 7960	Ethanol production	Brazil	Illumina HiSeq 2000	128X	Contig	11483661	193	106220	32	NA	NA	NA			2429	3358	0.580266	5787	8262010	1428	59500.8	0.503933	yes	yes		4920	3	1504	1504	99.86	1	99.4753	5288	5	1504	1504	99.86	1	99.4754	5462	7	1504	1504	99.86	1	99.4747	5562
AAVG	GCA_019394785.1	CA1	Ethanol production	Brazil	Illumina HiSeq 2000	139X	Contig	11306133	270	71128	54	NA	NA	NA			2447	3259	0.571153	5706	8184850	1434	41874.6	0.504682	yes	yes		4897	2	1504	1504	99.86	1	99.3551	5269	3	1504	1504	99.86	1	99.3557	5435	4	1504	1504	99.86	1	99.3541	5525
AAVH	GCA_019394885.1	AL3-h	Ethanol production	Brazil	Illumina MiSeq	124X	Contig	11448610	231	101932	36	NA	NA	NA			2866	2923	0.504923	5789	8255510	1426	49561.1	0.505651	yes	yes		4927	1	1505	1505	99.93	1	99.4719	5299	1	1505	1505	99.93	1	99.4725	5466	2	1504	1504	99.86	1	99.5039	5569
AAVI	GCA_019394895.1	AL1	Ethanol production	Brazil	Illumina MiSeq	76X	Contig	11216546	479	38694	89	NA	NA	NA			2446	3223	0.568531	5669	8097420	1428	23416.6	0.505414	yes	yes		4867	0	1501	1501	99.66	1	99.1327	5233	3	1501	1501	99.66	1	99.1327	5404	6	1499	1499	99.53	1	99.1751	5498
AAVJ	GCA_009663275.1	YAF064	NA	NA	Oxford Nanopore MinION	40X	Chromosome	12453176	19	930141	6	19	930141	6	17	Fleiss A et al., Reshuffling yeast chromosomes with CRISPR/Cas9. PLoS Genet, 2019 Aug;15(8):e1008332	5580	884	0.136757	6464	8873870	1373	655430	0.519064	yes	yes	Yes	5036	7	1506	1506	100	1	99.8968	5426	8	1506	1506	100	1	99.8972	5625	10	1506	1506	100	1	99.8976	5769
AAVK	GCA_009663225.1	YAF129	NA	NA	Oxford Nanopore MinION	11X	Chromosome	11160714	24	719670	6	24	719670	6	19	Fleiss A et al., Reshuffling yeast chromosomes with CRISPR/Cas9. PLoS Genet, 2019 Aug;15(8):e1008332	5	2159	0.997689	2164	771153	356	465030	0.193894	yes			1820	586	140	153	9.29	1.0928	27.4577	1899	880	90	91	5.97	1.0111	30.3444	1954	1253	21	21	1.39	1	39.2439	2047
AAVL	GCA_009663235.1	YAF140	NA	NA	Oxford Nanopore MinION	18X	Chromosome	11838452	23	769883	6	23	769883	6	15	Fleiss A et al., Reshuffling yeast chromosomes with CRISPR/Cas9. PLoS Genet, 2019 Aug;15(8):e1008332	59	4800	0.987858	4859	2427330	500	514715	0.410442	yes			3924	739	545	601	36.18	1.1027	41.4879	4239	1210	409	433	27.15	1.0586	45.6316	4424	1899	255	257	16.93	1.0078	51.8734	4584
AAVM	GCA_009663245.1	YAF153	NA	NA	Oxford Nanopore MinION	10X	Chromosome	10536710	30	585834	7	30	585834	7	21	Fleiss A et al., Reshuffling yeast chromosomes with CRISPR/Cas9. PLoS Genet, 2019 Aug;15(8):e1008332	5	1136	0.995618	1141	358992	315	351224	0.108288	yes			1001	408	53	53	3.51	1	26.0851	1030	598	29	29	1.92	1	30.4736	1060	813	7	7	0.46	1	35.5632	1106
AAVN	GCA_009664425.1	YAF156	NA	NA	Oxford Nanopore MinION	14X	Chromosome	11425712	25	813188	6	25	813188	6	18	Fleiss A et al., Reshuffling yeast chromosomes with CRISPR/Cas9. PLoS Genet, 2019 Aug;15(8):e1008332	3	1599	0.998127	1602	527784	329	457028	0.14021	yes			1392	496	95	95	6.3	1	27.095	1436	747	47	47	3.12	1	34.3113	1491	1039	12	12	0.79	1	41.1087	1547
AAVO	GCA_009663155.1	YAF155	NA	NA	Oxford Nanopore MinION	38X	Chromosome	11681446	19	889659	6	19	889659	6	15	Fleiss A et al., Reshuffling yeast chromosomes with CRISPR/Cas9. PLoS Genet, 2019 Aug;15(8):e1008332	0	430	1	430	109611	255	614813	0.0368105	yes			379	173	12	12	0.79	1	18.0069	390	256	4	4	0.26	1	19.637	411	352	0	0	0		0	420
AAVP	GCA_003270095.1	YN2	Orange, orchard	China:Jinghong, Yunnan	Illumina HiSeq	137X	Chromosome	11652424	425	56923	65	54	804781	6	17	Duan SF et al., The origin and adaptive evolution of domesticated populations of yeast from Far East Asia. Nat Commun, 2018 Jul 12;9(1):2690	5143	727	0.12385	5870	8350320	1423	27417.5	0.503758	yes	yes		4963	2	1506	1506	100	1	99.5648	5350	2	1506	1506	100	1	99.5646	5528	3	1506	1506	100	1	99.5648	5630
AAVQ	GCA_003270175.1	MTJZ4	Daqu (starter) of Chinese liquor	China:Renhuai, Guizhou	Illumina HiSeq	145X	Chromosome	11739108	580	45971	77	77	902730	6	17	Duan SF et al., The origin and adaptive evolution of domesticated populations of yeast from Far East Asia. Nat Commun, 2018 Jul 12;9(1):2690	5140	775	0.131023	5915	8337620	1410	20239.8	0.503871	yes	yes		4974	1	1506	1506	100	1	99.4545	5353	3	1506	1506	100	1	99.455	5533	4	1506	1506	100	1	99.455	5636
AAVR	GCA_003270185.1	LJZ22.1	Dry fermented dough	China:Yanan, Shanxi	Illumina HiSeq	156X	Chromosome	11632023	416	60015	60	54	899383	6	17	Duan SF et al., The origin and adaptive evolution of domesticated populations of yeast from Far East Asia. Nat Commun, 2018 Jul 12;9(1):2690	4950	932	0.15845	5882	8310060	1413	27961.6	0.505673	yes	yes		4963	1	1506	1507	100	1.0006	99.4321	5346	1	1506	1507	100	1.0006	99.4322	5525	3	1505	1506	99.93	1.0006	99.4529	5619
AAVS	GCA_003270135.1	LJQ13C.1	Fermenting dough	China:Yanan, Shanxi	Illumina HiSeq	179X	Chromosome	11882947	1652	11644	293	61	903095	6	17	Duan SF et al., The origin and adaptive evolution of domesticated populations of yeast from Far East Asia. Nat Commun, 2018 Jul 12;9(1):2690	4709	1142	0.19518	5851	8178660	1398	7193.07	0.492386	yes			4961	3	1503	1508	99.8	1.0033	98.1621	5347	5	1504	1511	99.86	1.0046	98.1132	5528	12	1497	1499	99.4	1.0013	98.283	5628
AAVT	GCA_003270145.1	LJQ13A.5	Fermenting dough	China:Yanan, Shanxi	Illumina HiSeq	230X	Chromosome	11445352	1171	19929	149	64	897015	6	16	Duan SF et al., The origin and adaptive evolution of domesticated populations of yeast from Far East Asia. Nat Commun, 2018 Jul 12;9(1):2690	4606	1136	0.19784	5742	8130710	1416	9774	0.501688	yes			4915	2	1500	1500	99.6	1	98.5853	5287	2	1499	1499	99.53	1	98.6089	5455	6	1494	1494	99.2	1	98.7595	5552
AAVU	GCA_003270715.1	LJQ131.6	Fermenting dough	China:Yanan, Shanxi	Illumina HiSeq	183X	Chromosome	11644870	450	54107	69	61	786553	6	17	Duan SF et al., The origin and adaptive evolution of domesticated populations of yeast from Far East Asia. Nat Commun, 2018 Jul 12;9(1):2690	4835	1047	0.178001	5882	8314110	1413	25877.5	0.505115	yes	yes		4961	2	1506	1507	100	1.0006	99.319	5345	2	1506	1507	100	1.0006	99.3194	5516	4	1504	1505	99.86	1.0006	99.3658	5616
AAVV	GCA_003270205.1	LJQ13.C7	Fermenting dough	China:Yanan, Shanxi	Illumina HiSeq	122X	Chromosome	11382964	589	36993	100	17	906925	6	17	Duan SF et al., The origin and adaptive evolution of domesticated populations of yeast from Far East Asia. Nat Commun, 2018 Jul 12;9(1):2690	5004	726	0.126702	5730	8169640	1426	19325.9	0.503384	yes	yes		4889	1	1485	1485	98.6	1	99.4884	5262	1	1485	1485	98.6	1	99.4883	5432	2	1484	1484	98.53	1	99.5146	5518
AAVW	GCA_003270245.1	JZ10.1	Dry fermented dough	China:Guangyuan, Sichuan	Illumina HiSeq	177X	Chromosome	11745686	538	49255	75	73	904473	6	17	Duan SF et al., The origin and adaptive evolution of domesticated populations of yeast from Far East Asia. Nat Commun, 2018 Jul 12;9(1):2690	5125	794	0.134144	5919	8351450	1411	21832.1	0.50393	yes	yes		4978	2	1504	1504	99.86	1	99.4367	5358	4	1504	1504	99.86	1	99.4369	5536	6	1503	1503	99.8	1	99.4586	5639
AAVX	GCA_003270765.1	JTHB1	Dry fermented dough	China:Chengcheng, Shanxi	Illumina HiSeq	245X	Chromosome	11636250	353	73717	53	55	741364	6	17	Duan SF et al., The origin and adaptive evolution of domesticated populations of yeast from Far East Asia. Nat Commun, 2018 Jul 12;9(1):2690	4694	1198	0.203327	5892	8317020	1412	32963.9	0.506349	yes	yes		4966	2	1506	1506	100	1	99.412	5341	3	1506	1506	100	1	99.4116	5519	7	1506	1506	100	1	99.412	5612
AAVY	GCA_003270305.1	JT94.11	Dry fermented dough	China:Shangqiu, Henan	Illumina HiSeq	184X	Chromosome	11755394	479	53527	63	86	784975	6	17	Duan SF et al., The origin and adaptive evolution of domesticated populations of yeast from Far East Asia. Nat Commun, 2018 Jul 12;9(1):2690	5072	869	0.146272	5941	8354380	1406	24541.5	0.505385	yes	yes		4977	1	1506	1506	100	1	99.472	5364	2	1506	1506	100	1	99.4717	5545	4	1506	1506	100	1	99.4713	5647
AAVZ	GCA_003270315.1	JT49.3	Dry fermented dough	China:Xian, Shanxi	Illumina HiSeq	205X	Chromosome	11678199	386	87724	45	57	744714	7	17	Duan SF et al., The origin and adaptive evolution of domesticated populations of yeast from Far East Asia. Nat Commun, 2018 Jul 12;9(1):2690	4865	1054	0.178071	5919	8343270	1410	30254.4	0.506842	yes	yes		4968	3	1506	1506	100	1	99.5245	5348	3	1506	1506	100	1	99.5241	5526	4	1506	1506	100	1	99.5243	5626
AAWA	GCA_003270325.1	JT49.1	Dry fermented dough	China:Zhouzhi, Shanxi	Illumina HiSeq	208X	Chromosome	11581103	500	48097	73	39	900177	6	17	Duan SF et al., The origin and adaptive evolution of domesticated populations of yeast from Far East Asia. Nat Commun, 2018 Jul 12;9(1):2690	5112	734	0.125556	5846	8290130	1418	23162.2	0.504788	yes	yes		4961	3	1506	1507	100	1.0006	99.4741	5338	3	1506	1507	100	1.0006	99.4742	5509	5	1506	1507	100	1.0006	99.4746	5610
AAWB	GCA_003270335.1	JT43.1	Dry fermented dough	China:Baoji, Shanxi	Illumina HiSeq	151X	Chromosome	11614694	352	73930	53	50	741231	7	17	Duan SF et al., The origin and adaptive evolution of domesticated populations of yeast from Far East Asia. Nat Commun, 2018 Jul 12;9(1):2690	4890	1017	0.172169	5907	8315580	1408	32996.3	0.50858	yes	yes		4956	0	1506	1506	100	1	99.4861	5331	1	1506	1506	100	1	99.4864	5513	3	1506	1506	100	1	99.4864	5623
AAWC	GCA_003270425.1	JT21.3	Dry fermented dough	China:Chengcheng, Shanxi	Illumina HiSeq	155X	Chromosome	11704279	1257	15680	221	43	916395	6	17	Duan SF et al., The origin and adaptive evolution of domesticated populations of yeast from Far East Asia. Nat Commun, 2018 Jul 12;9(1):2690	4823	988	0.170022	5811	8203700	1412	9311.28	0.496485	yes			4946	4	1505	1515	99.93	1.0066	98.3276	5321	5	1503	1513	99.8	1.0066	98.3852	5503	6	1498	1502	99.46	1.0026	98.5413	5604
AAWD	GCA_003270435.1	JT21.1	Dry fermented dough	China:Chengcheng, Shanxi	Illumina HiSeq	172X	Chromosome	11637162	363	78209	47	71	745079	6	17	Duan SF et al., The origin and adaptive evolution of domesticated populations of yeast from Far East Asia. Nat Commun, 2018 Jul 12;9(1):2690	4783	1107	0.187946	5890	8325750	1414	32058.3	0.506137	yes	yes		4959	1	1506	1506	100	1	99.4799	5339	4	1506	1507	100	1.0006	99.4799	5521	7	1506	1507	100	1.0006	99.4801	5621
AAWE	GCA_003270815.1	JT10.10	Dry fermented dough	China:Huiyang, Shanxi	Illumina HiSeq	190X	Chromosome	11698785	341	104342	37	93	780706	6	17	Duan SF et al., The origin and adaptive evolution of domesticated populations of yeast from Far East Asia. Nat Commun, 2018 Jul 12;9(1):2690	4976	948	0.160027	5924	8336750	1407	34307.3	0.506377	yes	yes		4959	1	1506	1509	100	1.0019	99.4688	5337	2	1506	1508	100	1.0013	99.4689	5521	4	1506	1508	100	1.0013	99.4695	5625
AAWF	GCA_003270825.1	JQHG.1	Fermenting dough	China:Chengcheng, Shanxi	Illumina HiSeq	181X	Chromosome	11617233	362	73951	51	64	747970	7	17	Duan SF et al., The origin and adaptive evolution of domesticated populations of yeast from Far East Asia. Nat Commun, 2018 Jul 12;9(1):2690	4837	1052	0.178638	5889	8318680	1413	32091.8	0.506919	yes	yes		4967	4	1506	1506	100	1	99.4228	5346	4	1506	1506	100	1	99.4229	5530	8	1505	1505	99.93	1	99.444	5629
AAWG	GCA_003270835.1	JQ8.4	Fermenting dough	China:Chengcheng, Shanxi	Illumina HiSeq	145X	Chromosome	11608529	822	25302	145	46	888248	6	17	Duan SF et al., The origin and adaptive evolution of domesticated populations of yeast from Far East Asia. Nat Commun, 2018 Jul 12;9(1):2690	5024	796	0.13677	5820	8272710	1421	14122.3	0.501356	yes			4943	1	1506	1507	100	1.0006	99.2714	5326	1	1506	1507	100	1.0006	99.2712	5504	2	1504	1504	99.86	1	99.3144	5606
AAWH	GCA_003270855.1	JQ8.3	Fermenting dough	China:Chengcheng, Shanxi	Illumina HiSeq	151X	Chromosome	11818578	519	54791	71	100	862883	6	17	Duan SF et al., The origin and adaptive evolution of domesticated populations of yeast from Far East Asia. Nat Commun, 2018 Jul 12;9(1):2690	5133	824	0.138325	5957	8373430	1406	22771.8	0.504037	yes	yes		4979	2	1506	1508	100	1.0013	99.5051	5366	4	1506	1507	100	1.0006	99.5051	5547	8	1506	1507	100	1.0006	99.5054	5657
AAWI	GCA_003326565.1	JM28-16	Fermenting dough	China:Laiwu, Shandong	Illumina HiSeq	545X	Chromosome	11545931	1676	15411	191	36	811432	6	16	Duan SF et al., The origin and adaptive evolution of domesticated populations of yeast from Far East Asia. Nat Commun, 2018 Jul 12;9(1):2690	4530	1281	0.220444	5811	8179360	1408	6888.98	0.503294	yes			4882	3	1475	1481	97.94	1.004	98.4157	5251	15	1472	1479	97.74	1.0047	98.504	5434	27	1463	1468	97.14	1.0034	98.7099	5536
AAWJ	GCA_003270455.1	HN6.1	Dry fermented dough	China:Biyang, Henan	Illumina HiSeq	157X	Chromosome	11697835	495	51492	76	63	892994	6	17	Duan SF et al., The origin and adaptive evolution of domesticated populations of yeast from Far East Asia. Nat Commun, 2018 Jul 12;9(1):2690	5002	901	0.152634	5903	8334180	1412	23632	0.504623	yes	yes		4968	3	1505	1507	99.93	1.0013	99.4268	5352	4	1505	1507	99.93	1.0013	99.4266	5522	6	1505	1507	99.93	1.0013	99.4266	5630
AAWK	GCA_003270935.1	CJM24.1	Fermenting dough	China:Yuncheng, Shandong	Illumina HiSeq	137X	Chromosome	11522722	314	100567	41	45	873047	6	17	Duan SF et al., The origin and adaptive evolution of domesticated populations of yeast from Far East Asia. Nat Commun, 2018 Jul 12;9(1):2690	5021	833	0.142296	5854	8307670	1419	36696.6	0.50804	yes	yes		4953	1	1506	1507	100	1.0006	99.5117	5338	3	1506	1506	100	1	99.5116	5511	4	1506	1506	100	1	99.5117	5609
AAWL	GCA_003270465.1	BJ1	Pear, orchard	China:Shunyi, Beijing	Illumina HiSeq	200X	Chromosome	11773541	477	57554	59	81	758069	6	17	Duan SF et al., The origin and adaptive evolution of domesticated populations of yeast from Far East Asia. Nat Commun, 2018 Jul 12;9(1):2690	4912	996	0.168585	5908	8365220	1416	24682.5	0.501803	yes	yes		4977	1	1506	1507	100	1.0006	99.4749	5358	4	1506	1507	100	1.0006	99.4745	5535	6	1506	1507	100	1.0006	99.4748	5640
AAWM	GCA_003270535.1	502	Leaf of corn crop	China:Shan, Shandong	Illumina HiSeq	375X	Chromosome	11757255	466	73480	53	98	711205	7	17	Duan SF et al., The origin and adaptive evolution of domesticated populations of yeast from Far East Asia. Nat Commun, 2018 Jul 12;9(1):2690	5134	830	0.139168	5964	8375480	1404	25230.2	0.507261	yes	yes		4974	2	1506	1510	100	1.0026	99.5055	5358	3	1506	1509	100	1.0019	99.5053	5534	6	1506	1508	100	1.0013	99.5056	5647
AAWN	GCA_003270945.1	427	Leaf of sorghum crop	China:Shan, Shandong	Illumina HiSeq	366X	Chromosome	11626020	344	95520	37	66	882066	6	17	Duan SF et al., The origin and adaptive evolution of domesticated populations of yeast from Far East Asia. Nat Commun, 2018 Jul 12;9(1):2690	5133	770	0.130442	5903	8335670	1412	33796.6	0.50774	yes	yes		4965	1	1506	1507	100	1.0006	99.5109	5342	2	1506	1507	100	1.0006	99.5106	5522	4	1506	1506	100	1	99.5108	5626
AAWO	GCA_003270955.1	229	Jujube, orchard	China:Shan, Shandong	Illumina HiSeq	182X	Chromosome	11564383	329	102086	35	49	896392	6	17	Duan SF et al., The origin and adaptive evolution of domesticated populations of yeast from Far East Asia. Nat Commun, 2018 Jul 12;9(1):2690	5135	747	0.126998	5882	8311610	1413	35150.1	0.508631	yes	yes		4960	1	1506	1506	100	1	99.5291	5341	1	1506	1506	100	1	99.529	5518	1	1506	1506	100	1	99.5289	5613
AAWP	GCA_003270985.1	168	Apple, orchard	China:Shan, Shandong	Illumina HiSeq	325X	Chromosome	11753387	456	62169	60	79	696423	7	17	Duan SF et al., The origin and adaptive evolution of domesticated populations of yeast from Far East Asia. Nat Commun, 2018 Jul 12;9(1):2690	4736	1205	0.202828	5941	8364690	1408	25775	0.505471	yes	yes		4969	3	1506	1507	100	1.0006	99.4661	5349	5	1506	1507	100	1.0006	99.4659	5528	8	1506	1507	100	1.0006	99.4662	5633
AAWQ	GCA_003270565.1	155	corn	China:Shan, Shandong	Illumina HiSeq	195X	Chromosome	11671911	469	52808	67	59	660135	7	17	Duan SF et al., The origin and adaptive evolution of domesticated populations of yeast from Far East Asia. Nat Commun, 2018 Jul 12;9(1):2690	4917	957	0.162921	5874	8325920	1417	24886.8	0.503259	yes	yes		4969	4	1506	1506	100	1	99.4167	5351	5	1506	1506	100	1	99.4168	5533	8	1505	1505	99.93	1	99.4379	5634
AAWR	GCA_003270575.1	2.591	Huangjiu (rice wine) starter	China:Shaoxing, Zhejiang	Illumina HiSeq	212X	Chromosome	11696963	384	68412	53	61	902939	5	17	Duan SF et al., The origin and adaptive evolution of domesticated populations of yeast from Far East Asia. Nat Commun, 2018 Jul 12;9(1):2690	5143	775	0.130956	5918	8367790	1414	30460.8	0.505943	yes	yes		4977	2	1506	1507	100	1.0006	99.5202	5360	3	1506	1506	100	1	99.519	5546	6	1506	1506	100	1	99.5202	5644
AAWS	GCA_003270595.1	MTJZ2	Fermented sorghum grain	China:Renhuai, Guizhou	Illumina HiSeq	200X	Chromosome	11636455	419	55387	65	43	832171	6	17	Duan SF et al., The origin and adaptive evolution of domesticated populations of yeast from Far East Asia. Nat Commun, 2018 Jul 12;9(1):2690	5057	811	0.138207	5868	8322300	1418	27772	0.504277	yes	yes		4967	1	1506	1506	100	1	99.4944	5355	2	1505	1505	99.93	1	99.5322	5529	4	1506	1506	100	1	99.4951	5622
AAWT	GCA_003271045.1	MTJZ1	Fermented sorghum grain	China:Renhuai, Guizhou	Illumina HiSeq	230X	Chromosome	11655763	437	52039	68	41	905510	6	17	Duan SF et al., The origin and adaptive evolution of domesticated populations of yeast from Far East Asia. Nat Commun, 2018 Jul 12;9(1):2690	5140	727	0.123913	5867	8325260	1419	26672.2	0.503356	yes	yes		4970	1	1506	1506	100	1	99.5484	5355	2	1506	1506	100	1	99.5487	5527	3	1506	1506	100	1	99.5485	5631
AAWU	GCA_003271085.1	MJQ3.1	Huangjiu (rice wine) starter	China:Lishui, Zhejiang	Illumina HiSeq	253X	Chromosome	11644054	628	35805	96	55	890394	6	17	Duan SF et al., The origin and adaptive evolution of domesticated populations of yeast from Far East Asia. Nat Commun, 2018 Jul 12;9(1):2690	5005	833	0.142686	5838	8299630	1422	18541.5	0.501372	yes			4966	2	1506	1506	100	1	99.4357	5347	3	1504	1504	99.86	1	99.4986	5520	3	1505	1505	99.93	1	99.4613	5627
AAWV	GCA_003270665.1	JQ10.6	Dry fermented dough	China:Nanyang, Henan	Illumina HiSeq	197X	Chromosome	11622481	538	44238	81	49	903471	6	17	Duan SF et al., The origin and adaptive evolution of domesticated populations of yeast from Far East Asia. Nat Commun, 2018 Jul 12;9(1):2690	5121	715	0.122515	5836	8309410	1424	21603.1	0.50213	yes	yes		4964	2	1506	1506	100	1	99.5258	5347	3	1506	1506	100	1	99.525	5520	4	1506	1506	100	1	99.5272	5620
AAWW	GCA_003270695.1	JM32.8	Huangjiu (rice wine) starter	China:Bangzhou, Hunan	Illumina HiSeq	122X	Chromosome	11624097	715	30365	126	50	896936	6	17	Duan SF et al., The origin and adaptive evolution of domesticated populations of yeast from Far East Asia. Nat Commun, 2018 Jul 12;9(1):2690	5013	834	0.142637	5847	8292680	1418	16257.5	0.503007	yes			4960	0	1504	1505	99.86	1.0006	99.3354	5340	1	1504	1505	99.86	1.0006	99.3351	5516	4	1503	1503	99.8	1	99.3621	5616
AAWX	GCA_003270705.1	JM32.3	Huangjiu (rice wine) starter	China:Bangzhou, Hunan	Illumina HiSeq	145X	Chromosome	11634448	338	77006	50	43	750871	7	17	Duan SF et al., The origin and adaptive evolution of domesticated populations of yeast from Far East Asia. Nat Commun, 2018 Jul 12;9(1):2690	4913	955	0.162747	5868	8337790	1421	34421.4	0.504364	yes	yes		4961	1	1506	1507	100	1.0006	99.5139	5348	2	1506	1507	100	1.0006	99.5123	5526	2	1506	1506	100	1	99.5123	5635
AAWY	GCA_003273145.1	HQ3.1	Huangjiu (rice wine) starter with Fermented monascus	China:Gutian, Fujian	Illumina HiSeq	461X	Chromosome	11829000	269	303306	15	87	903333	5	17	Duan SF et al., The origin and adaptive evolution of domesticated populations of yeast from Far East Asia. Nat Commun, 2018 Jul 12;9(1):2690	4691	1258	0.211464	5949	8413550	1414	43974	0.502917	yes	yes		4979	6	1506	1508	100	1.0013	99.49	5363	9	1505	1506	99.93	1.0006	99.5186	5542	12	1505	1506	99.93	1.0006	99.5191	5655
AAWZ	GCA_003273165.1	HQ1.1	Huangjiu (rice wine) starter with Fermented monascus	China:Gutian, Fujian	Illumina HiSeq	185X	Chromosome	11763989	390	72314	47	68	718948	7	17	Duan SF et al., The origin and adaptive evolution of domesticated populations of yeast from Far East Asia. Nat Commun, 2018 Jul 12;9(1):2690	4909	1051	0.176342	5960	8380160	1406	30164.1	0.506631	yes	yes		4985	2	1506	1508	100	1.0013	99.5031	5375	4	1506	1507	100	1.0006	99.5035	5557	5	1505	1505	99.93	1	99.5245	5662
AAXA	GCA_003271115.1	HN3.8	Fermenting dough	China:Xuchang, Henan	Illumina HiSeq	137X	Chromosome	11699394	437	54864	64	53	895480	6	17	Duan SF et al., The origin and adaptive evolution of domesticated populations of yeast from Far East Asia. Nat Commun, 2018 Jul 12;9(1):2690	5139	765	0.129573	5904	8345990	1414	26772.1	0.504642	yes	yes		4969	1	1506	1506	100	1	99.5334	5360	2	1506	1506	100	1	99.534	5540	6	1506	1506	100	1	99.5338	5646
AAXB	GCA_003273175.1	CQJZ1.4	Fermented rice	China:Shaoxing, Zhejiang	Illumina HiSeq	124X	Chromosome	11775367	2340	7482	465	52	909113	6	17	Duan SF et al., The origin and adaptive evolution of domesticated populations of yeast from Far East Asia. Nat Commun, 2018 Jul 12;9(1):2690	4367	1394	0.241972	5761	8004990	1390	5032.21	0.489242	yes			4921	3	1495	1505	99.26	1.0066	96.5568	5284	5	1493	1505	99.13	1.008	96.6243	5466	14	1478	1485	98.14	1.0047	97.0128	5585
AAXC	GCA_003273265.1	BTP1	Fermenting rice	China:Yantai, Shandong	Illumina HiSeq	232X	Chromosome	11700737	375	69925	56	57	798971	6	17	Duan SF et al., The origin and adaptive evolution of domesticated populations of yeast from Far East Asia. Nat Commun, 2018 Jul 12;9(1):2690	5054	863	0.145851	5917	8354980	1412	31202	0.505695	yes	yes		4970	0	1506	1508	100	1.0013	99.473	5359	1	1505	1506	99.93	1.0006	99.5102	5533	1	1505	1506	99.93	1.0006	99.4979	5632
AAXD	GCA_003273275.1	BQ8.2	Huangjiu (rice wine) starter	China:Leshan, Sichuan	Illumina HiSeq	163X	Chromosome	11669724	442	56777	66	51	896677	6	17	Duan SF et al., The origin and adaptive evolution of domesticated populations of yeast from Far East Asia. Nat Commun, 2018 Jul 12;9(1):2690	5114	775	0.131601	5889	8339340	1416	26402.1	0.504639	yes	yes		4970	1	1506	1507	100	1.0006	99.4611	5363	2	1505	1505	99.93	1	99.4984	5539	5	1505	1505	99.93	1	99.486	5637
AAXE	GCA_003273285.1	BQ8.1	Huangjiu (rice wine) starter	China:Leshan, Sichuan	Illumina HiSeq	177X	Chromosome	11705761	403	62894	60	62	754169	6	17	Duan SF et al., The origin and adaptive evolution of domesticated populations of yeast from Far East Asia. Nat Commun, 2018 Jul 12;9(1):2690	5108	797	0.13497	5905	8351680	1414	29046.6	0.504452	yes	yes		4967	0	1505	1507	99.93	1.0013	99.4674	5356	2	1504	1505	99.86	1.0006	99.5048	5531	2	1504	1505	99.86	1.0006	99.4923	5634
AAXF	GCA_003271125.1	BQ1.1	Huangjiu (rice wine) starter	China:Longyan, Fujian	Illumina HiSeq	167X	Chromosome	11747626	349	82168	38	62	897143	6	17	Duan SF et al., The origin and adaptive evolution of domesticated populations of yeast from Far East Asia. Nat Commun, 2018 Jul 12;9(1):2690	5049	916	0.153562	5965	8380100	1405	33660.8	0.507762	yes	yes		4980	0	1506	1508	100	1.0013	99.4713	5370	1	1506	1507	100	1.0006	99.4716	5552	5	1505	1506	99.93	1.0006	99.496	5661
AAXG	GCA_003273295.1	ANG.CJ.1	Active dry yeast	China:Yichang, Hubei	Illumina HiSeq	212X	Chromosome	11763589	682	32491	116	51	900369	6	17	Duan SF et al., The origin and adaptive evolution of domesticated populations of yeast from Far East Asia. Nat Commun, 2018 Jul 12;9(1):2690	5033	844	0.143611	5877	8321410	1416	17248.7	0.499592	yes			4969	0	1506	1507	100	1.0006	99.3424	5357	3	1505	1505	99.93	1	99.3797	5530	5	1504	1504	99.86	1	99.395	5628
AAXH	GCA_003271135.1	2.1392	Huangjiu (rice wine) starter	China:Shaoxing, Zhejiang	Illumina HiSeq	206X	Chromosome	11676239	369	68998	50	57	895594	6	17	Duan SF et al., The origin and adaptive evolution of domesticated populations of yeast from Far East Asia. Nat Commun, 2018 Jul 12;9(1):2690	5144	744	0.126359	5888	8342440	1417	31642.9	0.504272	yes	yes		4966	2	1506	1506	100	1	99.5133	5350	3	1506	1506	100	1	99.5135	5527	3	1505	1505	99.93	1	99.5365	5620
AAXI	GCA_003271185.1	MTZ13.12	Soil from a distillery	China:Maotai, Guizhou	Illumina HiSeq	191X	Chromosome	11936443	1872	10097	355	94	923182	6	17	Duan SF et al., The origin and adaptive evolution of domesticated populations of yeast from Far East Asia. Nat Commun, 2018 Jul 12;9(1):2690	4540	1367	0.23142	5907	8137340	1378	6376.31	0.494871	yes			4940	5	1490	1503	98.93	1.0087	97.3368	5339	13	1487	1498	98.73	1.0073	97.4238	5519	24	1479	1487	98.2	1.0054	97.6207	5651
AAXJ	GCA_003271225.1	MTJZ3	Daqu (starter) of Baijiu (Chinese liquor)	China:Renhuai, Guizhou	Illumina HiSeq	235X	Chromosome	11687391	513	50595	72	53	899348	6	17	Duan SF et al., The origin and adaptive evolution of domesticated populations of yeast from Far East Asia. Nat Commun, 2018 Jul 12;9(1):2690	5105	791	0.134159	5896	8316860	1411	22782.4	0.504475	yes	yes		4969	1	1506	1508	100	1.0013	99.4162	5345	1	1506	1508	100	1.0013	99.4163	5526	3	1505	1506	99.93	1.0006	99.4483	5635
AAXK	GCA_003271245.1	HZJZ5.5	Fermented sorghum grain	China:Heze, Shandong	Illumina HiSeq	144X	Chromosome	11598148	353	88778	42	55	894597	6	17	Duan SF et al., The origin and adaptive evolution of domesticated populations of yeast from Far East Asia. Nat Commun, 2018 Jul 12;9(1):2690	5118	763	0.12974	5881	8332550	1417	32855.9	0.507064	yes	yes		4969	1	1506	1508	100	1.0013	99.4954	5350	2	1506	1508	100	1.0013	99.4954	5531	4	1506	1507	100	1.0006	99.4955	5633
AAXL	GCA_003271255.1	HZJZ5.4	Fermented sorghum grain	China:Heze, Shandong	Illumina HiSeq	176X	Chromosome	11610271	376	67094	54	49	895798	6	17	Duan SF et al., The origin and adaptive evolution of domesticated populations of yeast from Far East Asia. Nat Commun, 2018 Jul 12;9(1):2690	5121	749	0.127598	5870	8322360	1418	30878.4	0.505587	yes	yes		4964	1	1506	1508	100	1.0013	99.4909	5349	2	1506	1508	100	1.0013	99.4908	5525	3	1506	1508	100	1.0013	99.4908	5624
AAXM	GCA_003271315.1	HZJZ4.5	Fermented sorghum grain	China:Heze, Shandong	Illumina HiSeq	140X	Chromosome	11646979	374	83517	45	63	901178	6	17	Duan SF et al., The origin and adaptive evolution of domesticated populations of yeast from Far East Asia. Nat Commun, 2018 Jul 12;9(1):2690	4997	910	0.154055	5907	8342220	1412	31141.7	0.50717	yes	yes		4963	1	1506	1509	100	1.0019	99.441	5350	5	1506	1509	100	1.0019	99.4407	5533	8	1506	1507	100	1.0006	99.4411	5632
AAXN	GCA_003273385.1	HLJ59	Fermented sorghum grain	China:Qiqihaer, Heilongjiang	Illumina HiSeq	232X	Chromosome	11796188	555	51443	72	67	905313	6	17	Duan SF et al., The origin and adaptive evolution of domesticated populations of yeast from Far East Asia. Nat Commun, 2018 Jul 12;9(1):2690	5109	840	0.1412	5949	8358320	1405	21254.4	0.504315	yes	yes		4983	1	1506	1508	100	1.0013	99.4214	5374	2	1505	1507	99.93	1.0013	99.4484	5555	5	1505	1507	99.93	1.0013	99.4477	5665
AAXO	GCA_003273405.1	HLJ4	Fermented sorghum grain	China:Qiqihaer, Heilongjiang	Illumina HiSeq	156X	Chromosome	11710069	453	72263	56	67	778605	6	17	Duan SF et al., The origin and adaptive evolution of domesticated populations of yeast from Far East Asia. Nat Commun, 2018 Jul 12;9(1):2690	4950	936	0.159021	5886	8327650	1415	25850	0.502644	yes	yes		4969	2	1506	1507	100	1.0006	99.438	5351	4	1506	1507	100	1.0006	99.4379	5529	5	1506	1506	100	1	99.4377	5631
AAXP	GCA_003271355.1	HLJ225	Fermented sorghum grain	China:Qiqihaer, Heilongjiang	Illumina HiSeq	126X	Chromosome	11738741	474	56015	67	73	780588	6	17	Duan SF et al., The origin and adaptive evolution of domesticated populations of yeast from Far East Asia. Nat Commun, 2018 Jul 12;9(1):2690	4937	938	0.15966	5875	8337710	1419	24765.3	0.50048	yes	yes		4982	3	1506	1507	100	1.0006	99.4228	5364	4	1506	1507	100	1.0006	99.4228	5541	5	1506	1507	100	1.0006	99.4225	5645
AAXQ	GCA_003271365.1	HLJ201	Fermented sorghum grain	China:Qiqihaer, Heilongjiang	Illumina HiSeq	177X	Chromosome	11686439	692	34306	105	56	885450	6	17	Duan SF et al., The origin and adaptive evolution of domesticated populations of yeast from Far East Asia. Nat Commun, 2018 Jul 12;9(1):2690	5085	777	0.132549	5862	8302400	1416	16887.9	0.501607	yes			4975	1	1506	1507	100	1.0006	99.3914	5356	2	1506	1507	100	1.0006	99.3918	5542	4	1506	1507	100	1.0006	99.3914	5639
AAXR	GCA_003271395.1	HLJ167	Fermented sorghum grain	China:Qiqihaer, Heilongjiang	Illumina HiSeq	158X	Chromosome	11636295	345	95532	35	55	777815	6	17	Duan SF et al., The origin and adaptive evolution of domesticated populations of yeast from Far East Asia. Nat Commun, 2018 Jul 12;9(1):2690	5103	779	0.132438	5882	8333900	1417	33728.4	0.505487	yes	yes		4975	3	1506	1507	100	1.0006	99.4449	5357	6	1506	1507	100	1.0006	99.4447	5536	8	1505	1505	99.93	1	99.4651	5641
AAXS	GCA_003273395.1	HLJ10	Fermented sorghum grain	China:Qiqihaer, Heilongjiang	Illumina HiSeq	215X	Chromosome	11792648	503	61752	57	78	794963	6	17	Duan SF et al., The origin and adaptive evolution of domesticated populations of yeast from Far East Asia. Nat Commun, 2018 Jul 12;9(1):2690	5120	844	0.141516	5964	8370430	1403	23444.6	0.505739	yes	yes		4987	2	1505	1506	99.93	1.0006	99.4278	5377	3	1505	1506	99.93	1.0006	99.4224	5556	6	1502	1502	99.73	1	99.4965	5664
AAXT	GCA_003273415.1	GZLJ3.30	Fermented sorghum grain	China:Changshun, Guizhou	Illumina HiSeq	196X	Chromosome	11829308	721	51578	69	207	902024	6	17	Duan SF et al., The origin and adaptive evolution of domesticated populations of yeast from Far East Asia. Nat Commun, 2018 Jul 12;9(1):2690	5096	858	0.144105	5954	8367730	1405	16406.8	0.503326	yes			4987	7	1506	1512	100	1.0039	99.3438	5383	16	1505	1509	99.93	1.0026	99.3704	5573	31	1505	1507	99.93	1.0013	99.3705	5686
AAXU	GCA_003273495.1	GZLJ3.22	Fermented sorghum grain	China:Changshun, Guizhou	Illumina HiSeq	258X	Chromosome	11605924	497	47688	70	47	892694	6	17	Duan SF et al., The origin and adaptive evolution of domesticated populations of yeast from Far East Asia. Nat Commun, 2018 Jul 12;9(1):2690	5112	728	0.124658	5840	8280650	1418	23352	0.503191	yes	yes		4956	1	1505	1506	99.93	1.0006	99.4897	5337	2	1505	1506	99.93	1.0006	99.4897	5512	3	1505	1505	99.93	1	99.4899	5610
AAXV	GCA_003273535.1	GZLJ3.19	Fermented sorghum grain	China:Changshun, Guizhou	Illumina HiSeq	263X	Chromosome	11635567	495	46796	78	44	901296	6	17	Duan SF et al., The origin and adaptive evolution of domesticated populations of yeast from Far East Asia. Nat Commun, 2018 Jul 12;9(1):2690	5133	728	0.124211	5861	8304060	1417	23506.2	0.503714	yes	yes		4955	1	1506	1507	100	1.0006	99.4987	5338	2	1506	1507	100	1.0006	99.4987	5515	3	1506	1506	100	1	99.4985	5617
AAXW	GCA_003273555.1	GZLJ3.1	Fermented sorghum grain	China:Changshun, Guizhou	Illumina HiSeq	225X	Chromosome	11725392	422	62711	56	60	903723	6	17	Duan SF et al., The origin and adaptive evolution of domesticated populations of yeast from Far East Asia. Nat Commun, 2018 Jul 12;9(1):2690	5100	816	0.137931	5916	8343590	1410	27785.3	0.504546	yes	yes		4969	1	1506	1507	100	1.0006	99.5257	5351	3	1506	1507	100	1.0006	99.527	5534	6	1506	1506	100	1	99.5276	5642
AAXX	GCA_003271425.1	TY3.9	Fermenting dough	China:Taiyuan, Shanxi	Illumina HiSeq	274X	Chromosome	11720279	679	43224	79	84	875968	6	17	Duan SF et al., The origin and adaptive evolution of domesticated populations of yeast from Far East Asia. Nat Commun, 2018 Jul 12;9(1):2690	5108	767	0.130553	5875	8297830	1412	17261.1	0.501268	yes			4974	1	1506	1506	100	1	99.5393	5352	5	1506	1506	100	1	99.5394	5535	6	1505	1505	99.93	1	99.5604	5635
AAXY	GCA_003271475.1	TY2.1	Fermenting dough	China:Taiyuan, Shanxi	Illumina HiSeq	220X	Chromosome	11702347	569	45573	80	69	886053	6	17	Duan SF et al., The origin and adaptive evolution of domesticated populations of yeast from Far East Asia. Nat Commun, 2018 Jul 12;9(1):2690	5113	764	0.129998	5877	8321290	1416	20566.5	0.502207	yes	yes		4976	1	1506	1506	100	1	99.5165	5359	3	1506	1506	100	1	99.5188	5533	3	1505	1505	99.93	1	99.5398	5623
AAXZ	GCA_003271535.1	TY1.5	Fermenting dough	China:Taiyuan, Shanxi	Illumina HiSeq	258X	Chromosome	11817195	695	42482	82	100	903651	6	17	Duan SF et al., The origin and adaptive evolution of domesticated populations of yeast from Far East Asia. Nat Commun, 2018 Jul 12;9(1):2690	5059	849	0.143703	5908	8331040	1410	17003.2	0.499949	yes			4973	1	1505	1505	99.93	1	99.554	5356	4	1505	1505	99.93	1	99.5536	5536	8	1505	1505	99.93	1	99.5541	5640
AAYA	GCA_003273575.1	TY1.4	Fermenting dough	China:Taiyuan, Shanxi	Illumina HiSeq	178X	Chromosome	11710964	654	38335	91	71	852380	6	17	Duan SF et al., The origin and adaptive evolution of domesticated populations of yeast from Far East Asia. Nat Commun, 2018 Jul 12;9(1):2690	5088	783	0.133367	5871	8310220	1415	17906.7	0.501325	yes			4971	1	1506	1506	100	1	99.5266	5351	2	1506	1506	100	1	99.5241	5530	2	1505	1505	99.93	1	99.5459	5633
AAYB	GCA_003271545.1	JQ9.4	Fermenting dough	China:Nanyang, Henan	Illumina HiSeq	189X	Chromosome	11684957	684	38161	92	59	897315	6	17	Duan SF et al., The origin and adaptive evolution of domesticated populations of yeast from Far East Asia. Nat Commun, 2018 Jul 12;9(1):2690	5088	752	0.128767	5840	8294020	1420	17083.3	0.499788	yes			4973	3	1506	1506	100	1	99.5019	5353	5	1505	1505	99.93	1	99.5288	5526	7	1505	1505	99.93	1	99.5313	5625
AAYC	GCA_003271505.1	JQ9.3	Dry fermented dough	China:Nanyang, Henan	Illumina HiSeq	141X	Chromosome	11837433	1265	17394	206	70	912428	6	17	Duan SF et al., The origin and adaptive evolution of domesticated populations of yeast from Far East Asia. Nat Commun, 2018 Jul 12;9(1):2690	4893	960	0.164018	5853	8236880	1407	9357.65	0.494448	yes			4960	2	1505	1509	99.93	1.0026	98.8973	5340	4	1505	1508	99.93	1.0019	98.8914	5512	7	1503	1504	99.8	1.0006	98.9547	5622
AAYD	GCA_003271555.1	JL2	Bark of Quercus mongokica, secondary forest	China:Changbai Mountain, Jilin	Illumina HiSeq	166X	Chromosome	11776411	531	47939	73	73	774344	6	17	Duan SF et al., The origin and adaptive evolution of domesticated populations of yeast from Far East Asia. Nat Commun, 2018 Jul 12;9(1):2690	5123	800	0.135067	5923	8351200	1410	22177.8	0.502955	yes	yes		4980	4	1506	1508	100	1.0013	99.4503	5359	6	1506	1508	100	1.0013	99.4503	5544	9	1506	1507	100	1.0006	99.4502	5649
AAYE	GCA_003271645.1	XZ10.1	Daqu (starter) of Qingkejiu (highland barley wine)	China:Gongga, Tibet	Illumina HiSeq	389X	Chromosome	11590728	451	59279	63	49	749397	6	17	Duan SF et al., The origin and adaptive evolution of domesticated populations of yeast from Far East Asia. Nat Commun, 2018 Jul 12;9(1):2690	4697	1148	0.196407	5845	8292000	1419	25700.1	0.504282	yes	yes		4946	2	1506	1506	100	1	99.4098	5327	5	1506	1506	100	1	99.4097	5497	8	1504	1504	99.86	1	99.4703	5603
AAYF	GCA_003271705.1	XZ7	Daqu (starter) of Qingkejiu (highland barley wine)	China:Nielamu, Tibet	Illumina HiSeq	153X	Chromosome	11625686	461	56440	62	55	827733	7	17	Duan SF et al., The origin and adaptive evolution of domesticated populations of yeast from Far East Asia. Nat Commun, 2018 Jul 12;9(1):2690	4787	1096	0.1863	5883	8303490	1411	25218.4	0.506035	yes	yes		4953	0	1506	1507	100	1.0006	99.4507	5338	1	1506	1507	100	1.0006	99.4502	5511	5	1504	1504	99.86	1	99.5031	5617
AAYG	GCA_003273585.1	XZ4.2	Daqu (starter) of Qingkejiu (highland barley wine)	China:Gongbujiangda, Tibet	Illumina HiSeq	199X	Chromosome	11631828	393	81660	46	83	898320	6	17	Duan SF et al., The origin and adaptive evolution of domesticated populations of yeast from Far East Asia. Nat Commun, 2018 Jul 12;9(1):2690	5099	779	0.132528	5878	8302490	1412	29597.5	0.505338	yes	yes		4962	2	1506	1506	100	1	99.4506	5345	3	1506	1506	100	1	99.45	5526	5	1505	1505	99.93	1	99.4759	5619
AAYH	GCA_003273625.1	XZ4.1	Daqu (starter) of Qingkejiu (highland barley wine)	China:Gongbujiangda, Tibet	Illumina HiSeq	439X	Chromosome	11667058	482	54956	65	63	891151	6	17	Duan SF et al., The origin and adaptive evolution of domesticated populations of yeast from Far East Asia. Nat Commun, 2018 Jul 12;9(1):2690	4922	958	0.162925	5880	8309270	1413	24205.5	0.503983	yes	yes		4947	1	1505	1506	99.93	1.0006	99.4339	5331	2	1505	1505	99.93	1	99.4323	5507	6	1503	1503	99.8	1	99.4834	5609
AAYI	GCA_003273685.1	XZ3.1	Daqu (starter) of Qingkejiu (highland barley wine)	China:Dazi, Tibet	Illumina HiSeq	121X	Chromosome	11612832	556	42990	84	63	906088	6	17	Duan SF et al., The origin and adaptive evolution of domesticated populations of yeast from Far East Asia. Nat Commun, 2018 Jul 12;9(1):2690	5047	824	0.140351	5871	8317820	1417	20886.4	0.505561	yes	yes		4951	2	1505	1508	99.93	1.0019	99.4158	5332	3	1505	1507	99.93	1.0013	99.4169	5509	6	1504	1505	99.86	1.0006	99.4481	5614
AAYJ	GCA_003271675.1	XZ2.1	Daqu (starter) of Qingkejiu (highland barley wine)	China:Lasa, Tibet	Illumina HiSeq	192X	Chromosome	11586678	442	60204	60	60	894398	6	17	Duan SF et al., The origin and adaptive evolution of domesticated populations of yeast from Far East Asia. Nat Commun, 2018 Jul 12;9(1):2690	5082	757	0.129645	5839	8285680	1419	26214.2	0.503941	yes	yes		4943	1	1505	1505	99.93	1	99.3966	5318	2	1505	1506	99.93	1.0006	99.4068	5494	4	1503	1503	99.8	1	99.458	5596
AAYK	GCA_003271695.1	JT49.4	Dry fermented dough	China:Zhouzhi, Shanxi	Illumina HiSeq	172X	Chromosome	11705990	406	74735	49	68	730001	7	17	Duan SF et al., The origin and adaptive evolution of domesticated populations of yeast from Far East Asia. Nat Commun, 2018 Jul 12;9(1):2690	4934	988	0.166836	5922	8360280	1412	28832.5	0.505895	yes	yes		4973	1	1506	1506	100	1	99.5137	5361	5	1506	1506	100	1	99.5139	5539	8	1506	1506	100	1	99.5137	5651
AAYL	GCA_003271775.1	SXJM6.6	Fermenting dough	China:Yuncheng, Shanxi	Illumina HiSeq	144X	Chromosome	11648920	365	80372	44	48	808912	6	17	Duan SF et al., The origin and adaptive evolution of domesticated populations of yeast from Far East Asia. Nat Commun, 2018 Jul 12;9(1):2690	4735	1152	0.195685	5887	8333860	1416	31914.8	0.505369	yes	yes		4971	2	1506	1507	100	1.0006	99.3664	5351	5	1506	1507	100	1.0006	99.3661	5521	7	1505	1506	99.93	1.0006	99.3868	5633
AAYM	GCA_003271805.1	HN2.2	Fermenting dough	China:Xuchang, Henan	Illumina HiSeq	178X	Chromosome	11840932	533	54348	66	99	903374	6	17	Duan SF et al., The origin and adaptive evolution of domesticated populations of yeast from Far East Asia. Nat Commun, 2018 Jul 12;9(1):2690	4887	1060	0.178241	5947	8362710	1406	22215.6	0.502241	yes	yes		4980	3	1506	1507	100	1.0006	99.3926	5364	4	1505	1507	99.93	1.0013	99.4235	5551	7	1506	1507	100	1.0006	99.3973	5665
AAYN	GCA_003271815.1	YM3.1	Fermenting dough	China:Ordos, Inner Mongolia	Illumina HiSeq	217X	Chromosome	11719120	522	47364	75	67	878811	6	17	Duan SF et al., The origin and adaptive evolution of domesticated populations of yeast from Far East Asia. Nat Commun, 2018 Jul 12;9(1):2690	5084	805	0.136696	5889	8337030	1416	22450.4	0.502512	yes	yes		4975	2	1506	1506	100	1	99.5552	5354	5	1506	1506	100	1	99.5559	5534	11	1506	1506	100	1	99.5555	5638
AAYO	GCA_003273695.1	JM28.2	Fermenting dough	China:Laiwu, Shandong	Illumina HiSeq	282X	Chromosome	11751210	495	62048	55	68	898583	6	17	Duan SF et al., The origin and adaptive evolution of domesticated populations of yeast from Far East Asia. Nat Commun, 2018 Jul 12;9(1):2690	5106	818	0.138082	5924	8355900	1411	23739.8	0.504118	yes	yes		4972	4	1506	1507	100	1.0006	99.527	5357	3	1506	1506	100	1	99.5284	5535	6	1506	1506	100	1	99.5285	5631
AAYP	GCA_003271835.1	BM5.1	Fermenting dough	China:Bayanzhuoer, Inner Mongolia	Illumina HiSeq	266X	Chromosome	11640263	464	52710	66	48	797746	6	17	Duan SF et al., The origin and adaptive evolution of domesticated populations of yeast from Far East Asia. Nat Commun, 2018 Jul 12;9(1):2690	5076	771	0.131862	5847	8300950	1420	25086.8	0.502308	yes	yes		4957	1	1506	1506	100	1	99.5114	5337	3	1506	1506	100	1	99.5116	5516	6	1506	1506	100	1	99.5115	5620
AAYQ	GCA_003271935.1	QH7.4	Fermenting dough	China:Minhe, Qinghai	Illumina HiSeq	286X	Chromosome	11690457	498	56100	64	57	852862	6	17	Duan SF et al., The origin and adaptive evolution of domesticated populations of yeast from Far East Asia. Nat Commun, 2018 Jul 12;9(1):2690	5125	744	0.126768	5869	8308870	1416	23474.8	0.502033	yes	yes		4964	1	1504	1507	99.86	1.0019	99.4187	5349	3	1503	1504	99.8	1.0006	99.4516	5526	5	1503	1503	99.8	1	99.452	5626
AAYR	GCA_003273705.1	QH7.2	Fermenting dough	China:Minhe, Qinghai	Illumina HiSeq	202X	Chromosome	11644019	441	68696	58	48	894336	6	17	Duan SF et al., The origin and adaptive evolution of domesticated populations of yeast from Far East Asia. Nat Commun, 2018 Jul 12;9(1):2690	5100	767	0.130731	5867	8302800	1415	26403.7	0.503864	yes	yes		4968	2	1505	1505	99.93	1	99.4796	5345	3	1505	1505	99.93	1	99.4801	5516	4	1504	1504	99.86	1	99.5057	5630
AAYS	GCA_003271925.1	QH6.5	Fermenting dough	China:Minhe, Qinghai	Illumina HiSeq	184X	Chromosome	11627947	402	75086	50	57	783470	6	17	Duan SF et al., The origin and adaptive evolution of domesticated populations of yeast from Far East Asia. Nat Commun, 2018 Jul 12;9(1):2690	4724	1134	0.193581	5858	8308820	1418	28925.2	0.503786	yes	yes		4962	3	1505	1507	99.93	1.0013	99.3948	5341	4	1505	1506	99.93	1.0006	99.3975	5514	4	1505	1506	99.93	1.0006	99.3969	5619
AAYT	GCA_003271945.1	NX4.1	Fermenting dough	China:Yinchuan, Ningxia	Illumina HiSeq	140X	Chromosome	11682148	1613	12599	263	65	902829	6	17	Duan SF et al., The origin and adaptive evolution of domesticated populations of yeast from Far East Asia. Nat Commun, 2018 Jul 12;9(1):2690	4762	987	0.171682	5749	8138560	1416	7242.5	0.492118	yes			4946	3	1504	1507	99.86	1.0019	98.5298	5322	6	1503	1506	99.8	1.0019	98.5547	5496	16	1496	1498	99.33	1.0013	98.727	5596
AAYU	GCA_003271955.1	QH3.1	Fermenting dough	China:Qinghai	Illumina HiSeq	185X	Chromosome	11763108	524	68871	53	87	783947	6	17	Duan SF et al., The origin and adaptive evolution of domesticated populations of yeast from Far East Asia. Nat Commun, 2018 Jul 12;9(1):2690	4874	1033	0.174877	5907	8336100	1411	22448.7	0.502163	yes	yes		4975	2	1506	1506	100	1	99.3886	5358	5	1506	1506	100	1	99.3924	5527	8	1506	1506	100	1	99.3938	5646
AAYV	GCA_003272065.1	QH2.1	Fermenting dough	China:Qinghai	Illumina HiSeq	221X	Chromosome	11703254	539	50929	66	76	782637	6	17	Duan SF et al., The origin and adaptive evolution of domesticated populations of yeast from Far East Asia. Nat Commun, 2018 Jul 12;9(1):2690	4849	1020	0.173795	5869	8318720	1417	21712.9	0.501484	yes	yes		4969	1	1506	1507	100	1.0006	99.4022	5349	2	1506	1507	100	1.0006	99.4017	5529	2	1505	1505	99.93	1	99.4261	5636
AAYW	GCA_003273725.1	QH1.1	Fermenting dough	China:Qinghai	Illumina HiSeq	225X	Chromosome	11750953	557	49158	73	75	915122	6	17	Duan SF et al., The origin and adaptive evolution of domesticated populations of yeast from Far East Asia. Nat Commun, 2018 Jul 12;9(1):2690	5114	785	0.133073	5899	8348340	1415	21096.9	0.502002	yes	yes		4980	3	1506	1507	100	1.0006	99.4527	5364	8	1506	1507	100	1.0006	99.4542	5539	10	1505	1506	99.93	1.0006	99.4773	5652
AAYX	GCA_003273805.1	GS3.1	Fermenting dough	China:Lanzhou, Gansu	Illumina HiSeq	241X	Chromosome	11787231	773	45250	77	98	905411	6	17	Duan SF et al., The origin and adaptive evolution of domesticated populations of yeast from Far East Asia. Nat Commun, 2018 Jul 12;9(1):2690	5038	837	0.142468	5875	8320000	1416	15248.7	0.498421	yes			4963	1	1505	1509	99.93	1.0026	99.4741	5349	2	1504	1508	99.86	1.0026	99.5052	5524	6	1504	1506	99.86	1.0013	99.5044	5629
AAYY	GCA_003272045.1	NX8.1	Fermenting dough	China:Yinchuan, Ningxia	Illumina HiSeq	233X	Chromosome	11743046	606	49964	72	81	754632	7	17	Duan SF et al., The origin and adaptive evolution of domesticated populations of yeast from Far East Asia. Nat Commun, 2018 Jul 12;9(1):2690	4981	908	0.154186	5889	8322020	1413	19378	0.501488	yes			4968	3	1506	1508	100	1.0013	99.3494	5347	4	1504	1505	99.86	1.0006	99.424	5527	7	1505	1507	99.93	1.0013	99.3789	5638
AAYZ	GCA_003272055.1	WL4	Fermenting dough	China:Wulanchabu, Inner Mongolia	Illumina HiSeq	181X	Chromosome	11570918	480	66554	51	62	782856	6	17	Duan SF et al., The origin and adaptive evolution of domesticated populations of yeast from Far East Asia. Nat Commun, 2018 Jul 12;9(1):2690	5132	718	0.122735	5850	8307550	1420	24106.1	0.505578	yes	yes		4970	2	1506	1507	100	1.0006	99.5412	5345	2	1505	1505	99.93	1	99.5716	5527	4	1506	1507	100	1.0006	99.5397	5630
AAZA	GCA_003273815.1	WL2	Fermenting dough	China:Wulanchabu, Inner Mongolia	Illumina HiSeq	191X	Chromosome	11776833	722	45191	73	107	898538	6	17	Duan SF et al., The origin and adaptive evolution of domesticated populations of yeast from Far East Asia. Nat Commun, 2018 Jul 12;9(1):2690	5061	849	0.143655	5910	8325650	1409	16311.4	0.501833	yes			4980	3	1506	1507	100	1.0006	99.4256	5362	3	1505	1505	99.93	1	99.4559	5550	6	1505	1506	99.93	1.0006	99.4497	5663
AAZB	GCA_003273835.1	SXJM9.5	Fermenting dough	China:Yuncheng, Shanxi	Illumina HiSeq	143X	Chromosome	11680722	464	58787	57	59	753534	6	17	Duan SF et al., The origin and adaptive evolution of domesticated populations of yeast from Far East Asia. Nat Commun, 2018 Jul 12;9(1):2690	5050	847	0.143632	5897	8320720	1411	25174	0.504849	yes	yes		4984	1	1505	1507	99.93	1.0013	99.5146	5366	3	1505	1507	99.93	1.0013	99.5173	5547	8	1502	1503	99.73	1.0006	99.5923	5655
AAZC	GCA_003272075.1	SXJM1.1	Fermenting dough	China:Yuncheng, Shanxi	Illumina HiSeq	198X	Chromosome	11650807	510	55453	65	60	900670	6	17	Duan SF et al., The origin and adaptive evolution of domesticated populations of yeast from Far East Asia. Nat Commun, 2018 Jul 12;9(1):2690	4835	1027	0.175196	5862	8314510	1418	22844.7	0.503141	yes	yes		4960	1	1506	1507	100	1.0006	99.402	5336	2	1504	1504	99.86	1	99.4624	5525	5	1504	1505	99.86	1.0006	99.4466	5629
AAZD	GCA_003272165.1	QH7.3	Fermenting dough	China:Minhe, Qinghai	Illumina HiSeq	184X	Chromosome	11675522	576	48099	78	58	811322	7	17	Duan SF et al., The origin and adaptive evolution of domesticated populations of yeast from Far East Asia. Nat Commun, 2018 Jul 12;9(1):2690	4858	1014	0.172684	5872	8316600	1416	20270	0.502933	yes	yes		4975	1	1505	1505	99.93	1	99.4766	5351	2	1504	1504	99.86	1	99.5061	5531	6	1503	1503	99.8	1	99.5306	5629
AAZE	GCA_003272185.1	NX7.1	Fermenting dough	China:Yinchuan, Ningxia	Illumina HiSeq	186X	Chromosome	11711763	534	57356	65	58	790218	6	17	Duan SF et al., The origin and adaptive evolution of domesticated populations of yeast from Far East Asia. Nat Commun, 2018 Jul 12;9(1):2690	5055	828	0.140745	5883	8318480	1414	21932.1	0.502315	yes	yes		4984	1	1506	1507	100	1.0006	99.5	5374	3	1506	1507	100	1.0006	99.501	5558	5	1505	1506	99.93	1.0006	99.5231	5660
AAZF	GCA_003272195.1	JM4.8	Fermenting dough	China:Quwo, Shanxi	Illumina HiSeq	207X	Chromosome	11761796	537	54928	63	87	767428	6	17	Duan SF et al., The origin and adaptive evolution of domesticated populations of yeast from Far East Asia. Nat Commun, 2018 Jul 12;9(1):2690	4949	956	0.161897	5905	8334410	1411	21902.8	0.502049	yes	yes		4975	2	1506	1507	100	1.0006	99.4893	5354	2	1505	1505	99.93	1	99.5202	5538	6	1505	1506	99.93	1.0006	99.5137	5649
AAZG	GCA_003273925.1	JM37.2	Fermenting dough	China:Hulin, Heilongjiang	Illumina HiSeq	159X	Chromosome	11691872	529	49368	68	64	752858	6	17	Duan SF et al., The origin and adaptive evolution of domesticated populations of yeast from Far East Asia. Nat Commun, 2018 Jul 12;9(1):2690	4859	1012	0.172373	5871	8313310	1416	22101.8	0.502144	yes	yes		4977	2	1505	1505	99.93	1	99.5705	5355	2	1505	1505	99.93	1	99.5709	5539	7	1504	1504	99.86	1	99.5958	5640
AAZH	GCA_003273935.1	JM22.1	Fermenting dough	China:Shangluo, Shanxi	Illumina HiSeq	237X	Chromosome	11742999	580	52910	63	79	787813	6	17	Duan SF et al., The origin and adaptive evolution of domesticated populations of yeast from Far East Asia. Nat Commun, 2018 Jul 12;9(1):2690	5053	835	0.141814	5888	8323910	1414	20246.5	0.501405	yes	yes		4973	3	1505	1505	99.93	1	99.4775	5352	5	1505	1505	99.93	1	99.4788	5541	6	1504	1504	99.86	1	99.5011	5644
AAZI	GCA_003272285.1	JM14.3	Fermenting dough	China:Quwo, Shanxi	Illumina HiSeq	148X	Chromosome	11746550	590	43593	78	71	790270	6	17	Duan SF et al., The origin and adaptive evolution of domesticated populations of yeast from Far East Asia. Nat Commun, 2018 Jul 12;9(1):2690	4822	1078	0.182712	5900	8318650	1410	19909.4	0.502275	yes	yes		4973	2	1505	1506	99.93	1.0006	99.4523	5358	3	1505	1506	99.93	1.0006	99.452	5540	7	1504	1504	99.86	1	99.4764	5648
AAZJ	GCA_003272295.1	JM13.2	Fermenting dough	China:Yuncheng, Shanxi	Illumina HiSeq	199X	Chromosome	11650469	561	46314	74	71	930140	6	17	Duan SF et al., The origin and adaptive evolution of domesticated populations of yeast from Far East Asia. Nat Commun, 2018 Jul 12;9(1):2690	4892	971	0.165615	5863	8297530	1415	20767.3	0.503242	yes	yes		4977	2	1505	1506	99.93	1.0006	99.5332	5352	3	1504	1504	99.86	1	99.5646	5539	6	1504	1505	99.86	1.0006	99.5576	5637
AAZK	GCA_003272305.1	GS5.7	Fermenting dough	China:Lanzhou, Gansu	Illumina HiSeq	212X	Chromosome	11666298	657	41035	80	77	748160	6	17	Duan SF et al., The origin and adaptive evolution of domesticated populations of yeast from Far East Asia. Nat Commun, 2018 Jul 12;9(1):2690	5025	843	0.143661	5868	8294780	1414	17756.9	0.502987	yes			4971	2	1505	1507	99.93	1.0013	99.5037	5352	2	1504	1505	99.86	1.0006	99.5349	5530	2	1505	1507	99.93	1.0013	99.5035	5626
AAZL	GCA_003272315.1	GS5.6	Fermenting dough	China:Lanzhou, Gansu	Illumina HiSeq	145X	Chromosome	11622957	608	47632	69	78	893289	6	17	Duan SF et al., The origin and adaptive evolution of domesticated populations of yeast from Far East Asia. Nat Commun, 2018 Jul 12;9(1):2690	5123	740	0.126215	5863	8306150	1417	19116.7	0.504433	yes			4977	2	1506	1507	100	1.0006	99.5131	5360	4	1506	1508	100	1.0013	99.5163	5542	6	1505	1506	99.93	1.0006	99.531	5648
AAZM	GCA_003272405.1	GS1	Fermenting dough	China:Lanzhou, Gansu	Illumina HiSeq	209X	Chromosome	11627441	644	51962	69	71	742993	6	17	Duan SF et al., The origin and adaptive evolution of domesticated populations of yeast from Far East Asia. Nat Commun, 2018 Jul 12;9(1):2690	5039	802	0.137305	5841	8292420	1420	18055	0.502346	yes			4966	2	1505	1505	99.93	1	99.5513	5352	2	1505	1505	99.93	1	99.5513	5541	7	1504	1504	99.86	1	99.5786	5642
AAZN	GCA_003272415.1	DJM4.1	Fermenting dough	China:Yuncheng, Shandong	Illumina HiSeq	240X	Chromosome	11710422	630	47677	73	82	754418	6	17	Duan SF et al., The origin and adaptive evolution of domesticated populations of yeast from Far East Asia. Nat Commun, 2018 Jul 12;9(1):2690	4860	993	0.169657	5853	8304410	1419	18588	0.499811	yes			4967	1	1505	1506	99.93	1.0006	99.4893	5347	2	1505	1506	99.93	1.0006	99.4898	5526	4	1504	1505	99.86	1.0006	99.5125	5629
AAZO	GCA_003273985.1	CJM6.2	Fermenting dough	China:Yuncheng, Shandong	Illumina HiSeq	197X	Chromosome	11758262	716	43821	79	82	751910	6	17	Duan SF et al., The origin and adaptive evolution of domesticated populations of yeast from Far East Asia. Nat Commun, 2018 Jul 12;9(1):2690	4863	1041	0.176321	5904	8317900	1409	16422.2	0.502115	yes			4973	2	1506	1508	100	1.0013	99.481	5356	4	1506	1507	100	1.0006	99.4808	5544	10	1505	1505	99.93	1	99.5041	5657
AAZP	GCA_003272425.1	CJM20.1	Fermenting dough	China:Yuncheng, Shandong	Illumina HiSeq	212X	Chromosome	11909781	742	41106	88	120	913611	6	17	Duan SF et al., The origin and adaptive evolution of domesticated populations of yeast from Far East Asia. Nat Commun, 2018 Jul 12;9(1):2690	5103	845	0.142065	5948	8346080	1403	16050.9	0.499421	yes			4975	1	1506	1506	100	1	99.4337	5361	3	1505	1505	99.93	1	99.4656	5548	9	1504	1504	99.86	1	99.4742	5658
AAZQ	GCA_003272445.1	CJM11.1	Fermenting dough	China:Yuncheng, Shandong	Illumina HiSeq	231X	Chromosome	11734587	671	45688	80	82	880394	6	17	Duan SF et al., The origin and adaptive evolution of domesticated populations of yeast from Far East Asia. Nat Commun, 2018 Jul 12;9(1):2690	5059	814	0.1386	5873	8309620	1415	17488.2	0.500486	yes			4970	5	1506	1507	100	1.0006	99.5286	5348	7	1506	1507	100	1.0006	99.5284	5522	8	1504	1505	99.86	1.0006	99.5705	5623
AAZR	GCA_003272525.1	ANGGW.1	Active dry yeast	China:Yichang, Hubei	Illumina HiSeq	131X	Chromosome	11716546	640	41781	90	68	831003	6	17	Duan SF et al., The origin and adaptive evolution of domesticated populations of yeast from Far East Asia. Nat Commun, 2018 Jul 12;9(1):2690	5091	796	0.135213	5887	8329370	1415	18307.1	0.502452	yes			4984	3	1505	1505	99.93	1	99.4979	5370	4	1505	1506	99.93	1.0006	99.4974	5546	4	1504	1504	99.86	1	99.5215	5656
AAZS	GCA_003272535.1	NX8.3	Fermenting dough	China:Yinchuan, Ningxia	Illumina HiSeq	154X	Chromosome	11670995	519	58014	65	70	788838	6	17	Duan SF et al., The origin and adaptive evolution of domesticated populations of yeast from Far East Asia. Nat Commun, 2018 Jul 12;9(1):2690	4867	1005	0.171151	5872	8310920	1415	22487.5	0.503128	yes	yes		4974	1	1505	1508	99.93	1.0019	99.4323	5362	3	1505	1507	99.93	1.0013	99.4324	5546	5	1503	1504	99.8	1.0006	99.4821	5656
AAZT	GCA_003272595.1	WJM5.2	Fermenting dough	China:Juancheng, Shandong	Illumina HiSeq	237X	Chromosome	11754575	696	43360	81	82	826611	6	17	Duan SF et al., The origin and adaptive evolution of domesticated populations of yeast from Far East Asia. Nat Commun, 2018 Jul 12;9(1):2690	4993	881	0.149983	5874	8300680	1413	16888.8	0.49972	yes			4965	3	1506	1508	100	1.0013	99.4694	5346	3	1506	1508	100	1.0013	99.468	5527	6	1506	1507	100	1.0006	99.4681	5630
AAZU	GCA_003272625.1	LJM6A.4	Fermenting dough	China:Yanan, Shanxi	Illumina HiSeq	231X	Chromosome	11786464	570	48609	77	86	817278	6	17	Duan SF et al., The origin and adaptive evolution of domesticated populations of yeast from Far East Asia. Nat Commun, 2018 Jul 12;9(1):2690	5076	828	0.140244	5904	8348850	1414	20678	0.500914	yes	yes		4973	1	1505	1506	99.93	1.0006	99.4901	5355	2	1506	1507	100	1.0006	99.4576	5535	4	1506	1506	100	1	99.4556	5642
AAZV	GCA_003272665.1	LJM6A.1	Fermenting dough	China:Yanan, Shanxi	Illumina HiSeq	179X	Chromosome	11700579	523	61451	58	65	754452	6	17	Duan SF et al., The origin and adaptive evolution of domesticated populations of yeast from Far East Asia. Nat Commun, 2018 Jul 12;9(1):2690	4875	1012	0.171904	5887	8326040	1414	22372	0.503137	yes	yes		4973	1	1505	1507	99.93	1.0013	99.4536	5358	3	1506	1508	100	1.0013	99.4211	5542	7	1506	1507	100	1.0006	99.4185	5651
AAZW	GCA_003274025.1	LJM21.9	Fermenting dough	China:Yanan, Shanxi	Illumina HiSeq	137X	Chromosome	11586659	468	59333	64	59	898131	6	17	Duan SF et al., The origin and adaptive evolution of domesticated populations of yeast from Far East Asia. Nat Commun, 2018 Jul 12;9(1):2690	5111	736	0.125877	5847	8298990	1419	24757.8	0.504632	yes	yes		4971	1	1506	1508	100	1.0013	99.5055	5348	1	1506	1508	100	1.0013	99.5056	5529	3	1506	1507	100	1.0006	99.504	5633
AAZX	GCA_003272705.1	LJM21.10	Fermenting dough	China:Yanan, Shanxi	Illumina HiSeq	181X	Chromosome	11718491	655	37486	94	76	932909	6	17	Duan SF et al., The origin and adaptive evolution of domesticated populations of yeast from Far East Asia. Nat Commun, 2018 Jul 12;9(1):2690	4955	916	0.156021	5871	8303840	1414	17890.8	0.501003	yes			4971	1	1505	1507	99.93	1.0013	99.4731	5357	3	1505	1507	99.93	1.0013	99.4726	5534	6	1503	1504	99.8	1.0006	99.5072	5635
AAZY	GCA_003272715.1	LJM21.1	Fermenting dough	China:Yanan, Shanxi	Illumina HiSeq	202X	Chromosome	11708530	596	43204	82	65	902910	6	17	Duan SF et al., The origin and adaptive evolution of domesticated populations of yeast from Far East Asia. Nat Commun, 2018 Jul 12;9(1):2690	5098	793	0.134612	5891	8331530	1414	19645.2	0.503137	yes	yes		4971	2	1506	1507	100	1.0006	99.5537	5352	3	1506	1507	100	1.0006	99.5533	5529	4	1506	1506	100	1	99.5516	5643
AAZZ	GCA_003274085.1	HN1.9	Fermenting dough	China:Xuchang, Henan	Illumina HiSeq	145X	Chromosome	11658471	651	38038	97	54	898564	6	17	Duan SF et al., The origin and adaptive evolution of domesticated populations of yeast from Far East Asia. Nat Commun, 2018 Jul 12;9(1):2690	5093	753	0.128806	5846	8308490	1421	17908.6	0.501438	yes			4974	2	1506	1507	100	1.0006	99.4865	5354	5	1506	1507	100	1.0006	99.4884	5529	6	1506	1507	100	1.0006	99.4885	5633
ABAA	GCA_003272725.1	CJM25.5	Fermenting dough	China:Yuncheng, Shandong	Illumina HiSeq	186X	Chromosome	11674978	574	39714	88	51	860242	6	17	Duan SF et al., The origin and adaptive evolution of domesticated populations of yeast from Far East Asia. Nat Commun, 2018 Jul 12;9(1):2690	5064	785	0.134211	5849	8301440	1419	20339.7	0.500986	yes	yes		4967	1	1505	1508	99.93	1.0019	99.462	5346	2	1503	1506	99.8	1.0019	99.5334	5521	4	1503	1505	99.8	1.0013	99.5316	5624
ABAB	GCA_003272755.1	CJM25.4	Fermenting dough	China:Yuncheng, Shandong	Illumina HiSeq	243X	Chromosome	11720574	566	47595	72	69	839704	6	17	Duan SF et al., The origin and adaptive evolution of domesticated populations of yeast from Far East Asia. Nat Commun, 2018 Jul 12;9(1):2690	5072	817	0.138733	5889	8314540	1412	20707.7	0.50245	yes	yes		4972	4	1505	1507	99.93	1.0013	99.4742	5347	7	1505	1507	99.93	1.0013	99.4734	5528	10	1505	1506	99.93	1.0006	99.472	5642
ABAC	GCA_003272815.1	CJM25.1	Fermenting dough	China:Yuncheng, Shandong	Illumina HiSeq	153X	Chromosome	11648450	522	57134	65	54	781690	6	17	Duan SF et al., The origin and adaptive evolution of domesticated populations of yeast from Far East Asia. Nat Commun, 2018 Jul 12;9(1):2690	5069	801	0.136457	5870	8309630	1416	22315	0.50393	yes	yes		4967	1	1506	1508	100	1.0013	99.5276	5350	3	1506	1508	100	1.0013	99.5271	5526	4	1506	1507	100	1.0006	99.5255	5624
ABAD	GCA_003272835.1	CJM21.4	Fermenting dough	China:Yuncheng, Shandong	Illumina HiSeq	138X	Chromosome	11594422	479	55243	61	48	902346	6	17	Duan SF et al., The origin and adaptive evolution of domesticated populations of yeast from Far East Asia. Nat Commun, 2018 Jul 12;9(1):2690	5101	758	0.129374	5859	8307530	1418	24205.5	0.505329	yes	yes		4982	3	1505	1507	99.93	1.0013	99.5238	5356	4	1505	1507	99.93	1.0013	99.5238	5533	6	1505	1506	99.93	1.0006	99.5221	5634
ABAE	GCA_003272855.1	CJM19.6	Fermenting dough	China:Yuncheng, Shandong	Illumina HiSeq	255X	Chromosome	11775672	711	41025	89	71	911815	6	17	Duan SF et al., The origin and adaptive evolution of domesticated populations of yeast from Far East Asia. Nat Commun, 2018 Jul 12;9(1):2690	4989	895	0.152107	5884	8324430	1415	16562.1	0.499674	yes			4972	2	1506	1510	100	1.0026	99.468	5355	5	1506	1509	100	1.0019	99.4678	5536	9	1505	1507	99.93	1.0013	99.4883	5645
ABAF	GCA_003274095.1	CJM19.5	Fermenting dough	China:Yuncheng, Shandong	Illumina HiSeq	131X	Chromosome	11625437	447	74680	50	58	893790	6	17	Duan SF et al., The origin and adaptive evolution of domesticated populations of yeast from Far East Asia. Nat Commun, 2018 Jul 12;9(1):2690	5072	793	0.135209	5865	8306840	1416	26007.7	0.504497	yes	yes		4971	2	1506	1508	100	1.0013	99.4836	5349	4	1506	1507	100	1.0006	99.4834	5520	4	1505	1505	99.93	1	99.4944	5628
ABAG	GCA_003274125.1	WL3	Fermenting dough	China:Wulanchabu, Inner Mongolia	Illumina HiSeq	133X	Chromosome	11598632	547	61159	53	66	891553	6	17	Duan SF et al., The origin and adaptive evolution of domesticated populations of yeast from Far East Asia. Nat Commun, 2018 Jul 12;9(1):2690	5090	756	0.129319	5846	8289830	1418	21204.1	0.504025	yes	yes		4964	4	1506	1507	100	1.0006	99.4211	5354	6	1505	1507	99.93	1.0013	99.4474	5520	6	1503	1503	99.8	1	99.4968	5633
ABAH	GCA_003326515.1	BT4	Fermenting dough	China:Baotou, Inner Mongolia	Illumina HiSeq	218X	Chromosome	11669163	1832	16650	204	53	876814	6	16	Duan SF et al., The origin and adaptive evolution of domesticated populations of yeast from Far East Asia. Nat Commun, 2018 Jul 12;9(1):2690	4744	1177	0.198784	5921	8263840	1396	6369.63	0.507406	yes			4990	7	1503	1514	99.8	1.0073	98.627	5384	11	1501	1511	99.66	1.0066	98.6887	5568	18	1500	1509	99.6	1.006	98.6969	5690
ABAI	GCA_003272905.1	BT3	Fermenting dough	China:Baotou, Inner Mongolia	Illumina HiSeq	216X	Chromosome	11663593	619	44907	69	67	877753	6	17	Duan SF et al., The origin and adaptive evolution of domesticated populations of yeast from Far East Asia. Nat Commun, 2018 Jul 12;9(1):2690	4974	894	0.152352	5868	8297410	1414	18842.6	0.503104	yes			4978	1	1504	1505	99.86	1.0006	99.419	5363	1	1503	1505	99.8	1.0013	99.448	5537	4	1504	1506	99.86	1.0013	99.4151	5643
ABAJ	GCA_003274215.1	BT2.8	Fermenting dough	China:Baotou, Inner Mongolia	Illumina HiSeq	230X	Chromosome	11722898	545	51598	75	64	902886	6	17	Duan SF et al., The origin and adaptive evolution of domesticated populations of yeast from Far East Asia. Nat Commun, 2018 Jul 12;9(1):2690	4836	1050	0.178389	5886	8309150	1412	21509.9	0.502094	yes	yes		4966	0	1505	1506	99.93	1.0006	99.4704	5353	4	1505	1506	99.93	1.0006	99.4711	5529	5	1505	1506	99.93	1.0006	99.4708	5638
ABAK	GCA_003272925.1	BT2.6	Fermenting dough	China:Baotou, Inner Mongolia	Illumina HiSeq	274X	Chromosome	11651043	465	59643	63	58	790990	6	17	Duan SF et al., The origin and adaptive evolution of domesticated populations of yeast from Far East Asia. Nat Commun, 2018 Jul 12;9(1):2690	5007	849	0.14498	5856	8299600	1417	25056	0.502616	yes	yes		4958	0	1505	1505	99.93	1	99.4609	5346	2	1504	1504	99.86	1	99.4931	5514	3	1505	1505	99.93	1	99.4611	5622
ABAL	GCA_003274225.1	BT1.1	Fermenting dough	China:Baotou, Inner Mongolia	Illumina HiSeq	137X	Chromosome	11729330	545	50689	68	73	763504	6	17	Duan SF et al., The origin and adaptive evolution of domesticated populations of yeast from Far East Asia. Nat Commun, 2018 Jul 12;9(1):2690	4697	1199	0.203358	5896	8315260	1410	21521.7	0.502672	yes	yes		4972	2	1506	1508	100	1.0013	99.4158	5357	5	1506	1508	100	1.0013	99.416	5527	7	1506	1507	100	1.0006	99.4156	5643
ABAM	GCA_003272945.1	XJ7.3	Fermenting dough	China:Yili, Xinjiang	Illumina HiSeq	160X	Chromosome	11359042	2278	8424	336	71	880143	6	16	Duan SF et al., The origin and adaptive evolution of domesticated populations of yeast from Far East Asia. Nat Commun, 2018 Jul 12;9(1):2690	4014	1517	0.274272	5531	7804490	1411	4986.41	0.486925	yes			4830	5	1490	1504	98.93	1.0093	96.8837	5190	6	1483	1493	98.47	1.0067	97.0851	5349	28	1478	1479	98.14	1.0006	97.1527	5444
ABAN	GCA_003272975.1	XJ2	Apple, orchard	China:Korla, Xinjiang	Illumina HiSeq	119X	Chromosome	11706893	475	49868	73	57	893941	6	17	Duan SF et al., The origin and adaptive evolution of domesticated populations of yeast from Far East Asia. Nat Commun, 2018 Jul 12;9(1):2690	5019	853	0.145266	5872	8333700	1419	24646.1	0.501585	yes	yes		4969	3	1506	1506	100	1	99.5394	5355	4	1506	1506	100	1	99.5396	5528	7	1506	1506	100	1	99.5392	5631
ABAO	GCA_003273025.1	WM11-3	Fermented mixed goat and yak milk	Mongolia	Illumina HiSeq	184X	Chromosome	11644178	550	40845	88	56	797168	6	17	Duan SF et al., The origin and adaptive evolution of domesticated populations of yeast from Far East Asia. Nat Commun, 2018 Jul 12;9(1):2690	4987	838	0.143863	5825	8264780	1419	21171.2	0.50025	yes	yes		4949	3	1506	1508	100	1.0013	99.4741	5331	3	1506	1507	100	1.0006	99.4751	5501	3	1505	1505	99.93	1	99.4933	5604
ABAP	GCA_003273035.1	WM7-1	Fermented goat milk	Mongolia	Illumina HiSeq	229X	Chromosome	11602434	467	46750	77	54	827543	6	17	Duan SF et al., The origin and adaptive evolution of domesticated populations of yeast from Far East Asia. Nat Commun, 2018 Jul 12;9(1):2690	5027	800	0.137292	5827	8264270	1418	24844.6	0.502222	yes	yes		4956	2	1506	1506	100	1	99.436	5335	2	1506	1506	100	1	99.436	5511	5	1505	1505	99.93	1	99.4623	5610
ABAQ	GCA_003274195.1	QH45-2	Fermented yak milk	China:Haibei prefecture, Qinghai	Illumina HiSeq	164X	Chromosome	11737028	793	29016	120	63	902081	6	17	Duan SF et al., The origin and adaptive evolution of domesticated populations of yeast from Far East Asia. Nat Commun, 2018 Jul 12;9(1):2690	5089	755	0.129192	5844	8289010	1418	14800.8	0.497911	yes			4976	2	1505	1507	99.93	1.0013	99.3424	5358	3	1504	1505	99.86	1.0006	99.3673	5534	5	1504	1504	99.86	1	99.3681	5634
ABAR	GCA_003274205.1	QH25-4	Fermented mixed goat and yak milk	China:Delingha, Qinghai	Illumina HiSeq	257X	Chromosome	11749446	521	55355	68	63	918247	6	17	Duan SF et al., The origin and adaptive evolution of domesticated populations of yeast from Far East Asia. Nat Commun, 2018 Jul 12;9(1):2690	5006	862	0.146898	5868	8298040	1414	22551.7	0.499428	yes	yes		4964	2	1506	1506	100	1	99.4698	5348	5	1506	1507	100	1.0006	99.4683	5528	6	1506	1507	100	1.0006	99.4677	5625
ABAS	GCA_003273045.1	QH21-3	Fermented yak milk	China:Delingha, Qinghai	Illumina HiSeq	211X	Chromosome	11752799	615	39843	87	73	910172	6	17	Duan SF et al., The origin and adaptive evolution of domesticated populations of yeast from Far East Asia. Nat Commun, 2018 Jul 12;9(1):2690	5072	797	0.135798	5869	8313310	1416	19110.2	0.49937	yes			4969	2	1506	1508	100	1.0013	99.4294	5350	6	1506	1506	100	1	99.4253	5530	10	1506	1506	100	1	99.4271	5630
ABAT	GCA_003273075.1	QH1-3	Fermented yak milk	China:Hainan prefecture, Qinghai	Illumina HiSeq	242X	Chromosome	11594752	477	54270	63	53	891663	6	17	Duan SF et al., The origin and adaptive evolution of domesticated populations of yeast from Far East Asia. Nat Commun, 2018 Jul 12;9(1):2690	5084	757	0.129601	5841	8273150	1416	24307.7	0.503762	yes	yes		4952	1	1505	1505	99.93	1	99.5199	5333	1	1505	1505	99.93	1	99.5183	5512	4	1505	1505	99.93	1	99.5181	5616
ABAU	GCA_003273155.1	NQ13-1	Fermented mixed goat and yak milk	China:Naqu, Tibet	Illumina HiSeq	211X	Chromosome	11728083	655	36732	100	74	903045	6	17	Duan SF et al., The origin and adaptive evolution of domesticated populations of yeast from Far East Asia. Nat Commun, 2018 Jul 12;9(1):2690	5016	855	0.145631	5871	8282580	1411	17905.5	0.500593	yes			4962	2	1505	1507	99.93	1.0013	99.455	5340	4	1505	1506	99.93	1.0006	99.4551	5515	6	1503	1504	99.8	1.0006	99.4938	5623
ABAV	GCA_003274315.1	LM1-2	Fermented yak milk	China:Naqu, Tibet	Illumina HiSeq	234X	Chromosome	11672711	574	36805	98	51	896188	6	17	Duan SF et al., The origin and adaptive evolution of domesticated populations of yeast from Far East Asia. Nat Commun, 2018 Jul 12;9(1):2690	4929	922	0.15758	5851	8272100	1414	20335.7	0.501255	yes	yes		4957	2	1505	1506	99.93	1.0006	99.4177	5335	3	1505	1506	99.93	1.0006	99.3989	5507	9	1504	1505	99.86	1.0006	99.4336	5618
ABAW	GCA_003274325.1	JZ1-4	Fermented cow milk	China:Jiangzi, Tibet	Illumina HiSeq	185X	Chromosome	11616763	480	43059	77	41	790875	6	17	Duan SF et al., The origin and adaptive evolution of domesticated populations of yeast from Far East Asia. Nat Commun, 2018 Jul 12;9(1):2690	4824	1007	0.172698	5831	8258640	1416	24201.6	0.501947	yes	yes		4952	2	1506	1507	100	1.0006	99.2818	5326	2	1505	1506	99.93	1.0006	99.3188	5497	3	1504	1504	99.86	1	99.3328	5606
ABAX	GCA_003274345.1	F3-4	Fermented mare's milk (kumis)	China:Bayangaole, Inner Mongolia	Illumina HiSeq	247X	Chromosome	11564829	511	43895	85	39	846537	6	17	Duan SF et al., The origin and adaptive evolution of domesticated populations of yeast from Far East Asia. Nat Commun, 2018 Jul 12;9(1):2690	4933	896	0.153714	5829	8244020	1414	22631.8	0.504028	yes	yes		4951	1	1504	1505	99.86	1.0006	99.2605	5326	3	1501	1502	99.66	1.0006	99.3548	5495	5	1501	1502	99.66	1.0006	99.3474	5600
ABAY	GCA_003274365.1	DX10-3	Fermented yak milk	China:Dangxiong, Tibet	Illumina HiSeq	243X	Chromosome	11705178	623	36008	96	52	898529	6	17	Duan SF et al., The origin and adaptive evolution of domesticated populations of yeast from Far East Asia. Nat Commun, 2018 Jul 12;9(1):2690	4970	870	0.148973	5840	8272530	1417	18788.4	0.498924	yes			4954	1	1506	1507	100	1.0006	99.3677	5334	2	1506	1508	100	1.0013	99.3678	5509	4	1504	1505	99.86	1.0006	99.413	5615
ABAZ	GCA_003276135.1	C5-1	Fermented mare's milk (kumis)	China:Yili, Kazak autonomous prefecture	Illumina HiSeq	188X	Chromosome	11690264	602	41774	84	62	911213	6	17	Duan SF et al., The origin and adaptive evolution of domesticated populations of yeast from Far East Asia. Nat Commun, 2018 Jul 12;9(1):2690	4842	1032	0.175689	5874	8276330	1409	19419	0.502469	yes			4960	2	1505	1507	99.93	1.0013	99.336	5337	4	1504	1505	99.86	1.0006	99.3706	5516	5	1504	1505	99.86	1.0006	99.3735	5626
ABBA	GCA_003276145.1	B1-1	Fermented mare's milk (kumis)	China:Yili, Kazak autonomous prefecture	Illumina HiSeq	260X	Chromosome	11559780	482	45056	83	38	888940	6	17	Duan SF et al., The origin and adaptive evolution of domesticated populations of yeast from Far East Asia. Nat Commun, 2018 Jul 12;9(1):2690	4982	848	0.145455	5830	8249840	1415	23982.9	0.504335	yes	yes		4952	4	1504	1505	99.86	1.0006	99.2655	5330	7	1503	1504	99.8	1.0006	99.3006	5501	9	1503	1504	99.8	1.0006	99.2872	5602
ABBB	GCA_003274425.1	11-3002	Fermented mare's milk (kumis)	Mongolia	Illumina HiSeq	208X	Chromosome	11618728	548	41405	84	48	903508	6	17	Duan SF et al., The origin and adaptive evolution of domesticated populations of yeast from Far East Asia. Nat Commun, 2018 Jul 12;9(1):2690	4934	909	0.155571	5843	8253850	1413	21202.1	0.502895	yes	yes		4951	3	1506	1508	100	1.0013	99.4052	5330	4	1506	1508	100	1.0013	99.4041	5510	7	1506	1507	100	1.0006	99.4026	5606
ABBC	GCA_003274465.1	5-3004	Fermented mare's milk (kumis)	Mongolia:Ulaanbaatar	Illumina HiSeq	234X	Chromosome	11620231	593	36183	102	40	899909	6	17	Duan SF et al., The origin and adaptive evolution of domesticated populations of yeast from Far East Asia. Nat Commun, 2018 Jul 12;9(1):2690	4911	923	0.15821	5834	8248840	1414	19595.7	0.502055	yes	yes		4947	2	1506	1509	100	1.0019	99.4046	5326	3	1505	1508	99.93	1.0019	99.4339	5500	4	1506	1507	100	1.0006	99.4037	5598
ABBD	GCA_003274475.1	XJ5	Grape, vineyard	China:Korla, Xinjiang	Illumina HiSeq	155X	Chromosome	11623510	460	52342	75	46	887692	6	17	Duan SF et al., The origin and adaptive evolution of domesticated populations of yeast from Far East Asia. Nat Commun, 2018 Jul 12;9(1):2690	5134	714	0.122093	5848	8314780	1422	25268.5	0.503118	yes	yes		4977	2	1506	1506	100	1	99.6412	5357	4	1506	1506	100	1	99.6371	5531	7	1506	1506	100	1	99.6405	5630
ABBE	GCA_003274485.1	NX3	Soil, melonry	China:Zhongwei, Ningxia	Illumina HiSeq	135X	Chromosome	11711472	381	69539	54	78	898569	6	17	Duan SF et al., The origin and adaptive evolution of domesticated populations of yeast from Far East Asia. Nat Commun, 2018 Jul 12;9(1):2690	5248	655	0.110961	5903	8349170	1414	30738.8	0.504036	yes	yes		4977	1	1506	1506	100	1	99.6684	5362	1	1506	1506	100	1	99.6687	5534	4	1506	1506	100	1	99.6683	5630
ABBF	GCA_003274495.1	NX2	Soil, mulberry field	China:Helan Mountain, Ningxia	Illumina HiSeq	211X	Chromosome	11723238	587	39429	94	44	833227	6	17	Duan SF et al., The origin and adaptive evolution of domesticated populations of yeast from Far East Asia. Nat Commun, 2018 Jul 12;9(1):2690	5137	734	0.125021	5871	8325550	1418	19971.4	0.5008	yes	yes		4979	2	1504	1506	99.86	1.0013	99.5742	5366	1	1504	1506	99.86	1.0013	99.5727	5540	3	1503	1504	99.8	1.0006	99.5963	5639
ABBG	GCA_003274585.1	NX1	Soil, melonry	China:Zhongwei, Ningxia	Illumina HiSeq	246X	Chromosome	11678110	466	49123	73	40	917947	6	17	Duan SF et al., The origin and adaptive evolution of domesticated populations of yeast from Far East Asia. Nat Commun, 2018 Jul 12;9(1):2690	5061	810	0.137966	5871	8333030	1419	25060.3	0.502735	yes	yes		4975	1	1505	1506	99.93	1.0006	99.6836	5364	1	1505	1506	99.93	1.0006	99.6837	5538	2	1505	1506	99.93	1.0006	99.6832	5635
ABBH	GCA_003276205.1	MLAF.1	Active dry yeast	China:Yantai, Shandong	Illumina HiSeq	140X	Chromosome	11686847	507	57632	65	57	843976	6	17	Duan SF et al., The origin and adaptive evolution of domesticated populations of yeast from Far East Asia. Nat Commun, 2018 Jul 12;9(1):2690	5083	780	0.133038	5863	8315700	1418	23051	0.501675	yes	yes		4968	2	1505	1506	99.93	1.0006	99.558	5351	3	1505	1506	99.93	1.0006	99.5581	5534	7	1505	1505	99.93	1	99.5413	5645
ABBI	GCA_003274605.1	LSF.1	Active dry yeast	China:Mingguang, Anhui	Illumina HiSeq	243X	Chromosome	11838150	574	46357	70	73	758216	6	17	Duan SF et al., The origin and adaptive evolution of domesticated populations of yeast from Far East Asia. Nat Commun, 2018 Jul 12;9(1):2690	5130	797	0.134469	5927	8364460	1411	20624	0.500669	yes	yes		4989	2	1505	1506	99.93	1.0006	99.5713	5374	4	1505	1506	99.93	1.0006	99.5724	5559	6	1504	1504	99.86	1	99.5676	5666
ABBJ	GCA_003274615.1	DBL.1	Active dry yeast	China:Danbao, Guangdong	Illumina HiSeq	190X	Chromosome	11786539	511	59397	58	66	895598	6	17	Duan SF et al., The origin and adaptive evolution of domesticated populations of yeast from Far East Asia. Nat Commun, 2018 Jul 12;9(1):2690	5170	731	0.123877	5901	8331310	1412	23065.6	0.500656	yes	yes		4992	1	1506	1507	100	1.0006	99.6061	5372	2	1506	1508	100	1.0013	99.606	5552	7	1506	1506	100	1	99.5895	5663
ABBK	GCA_003276245.1	AFB.1	Active dry yeast	China:Yining, Xinjiang	Illumina HiSeq	228X	Chromosome	12024895	760	38341	91	128	904662	6	17	Duan SF et al., The origin and adaptive evolution of domesticated populations of yeast from Far East Asia. Nat Commun, 2018 Jul 12;9(1):2690	4996	965	0.161886	5961	8377210	1405	15822.2	0.495722	yes			4985	2	1505	1508	99.93	1.0019	99.4999	5373	2	1505	1507	99.93	1.0013	99.501	5560	8	1505	1507	99.93	1.0013	99.503	5678
ABBL	GCA_003276295.1	XJ4	Grape, orchard	China:Korla, Xinjiang	Illumina HiSeq	261X	Chromosome	11707953	408	73823	53	61	823262	6	17	Duan SF et al., The origin and adaptive evolution of domesticated populations of yeast from Far East Asia. Nat Commun, 2018 Jul 12;9(1):2690	5151	746	0.126505	5897	8359940	1418	28696	0.503675	yes	yes		4975	0	1506	1506	100	1	99.6136	5360	3	1506	1506	100	1	99.6143	5538	3	1506	1506	100	1	99.6134	5636
ABBM	GCA_003274715.1	BJ13	Rotten wood, secondary forest	China:Wuling Mountain, Beijing	Illumina HiSeq	361X	Chromosome	11707827	361	87968	45	56	891074	6	17	Duan SF et al., The origin and adaptive evolution of domesticated populations of yeast from Far East Asia. Nat Commun, 2018 Jul 12;9(1):2690	5208	727	0.122494	5935	8378230	1412	32431.7	0.506926	yes	yes		4980	1	1506	1506	100	1	99.6317	5371	1	1506	1506	100	1	99.6308	5546	2	1506	1506	100	1	99.6313	5652
ABBN	GCA_003274725.1	BJ11	Rotten wood, secondary forest	China:Wuling Mountain, Beijing	Illumina HiSeq	251X	Chromosome	11792942	475	58863	63	69	814616	6	17	Duan SF et al., The origin and adaptive evolution of domesticated populations of yeast from Far East Asia. Nat Commun, 2018 Jul 12;9(1):2690	5147	784	0.132187	5931	8375660	1412	24827.2	0.502928	yes	yes		4985	2	1506	1506	100	1	99.6106	5370	4	1506	1506	100	1	99.6097	5546	8	1506	1506	100	1	99.6102	5654
ABBO	GCA_003274735.1	BJ10	Bark of Ulmus sp., secondary forest	China:Wuling Mountain, Beijing	Illumina HiSeq	381X	Chromosome	11746514	494	52385	69	72	750274	7	17	Duan SF et al., The origin and adaptive evolution of domesticated populations of yeast from Far East Asia. Nat Commun, 2018 Jul 12;9(1):2690	4755	1136	0.192837	5891	8355470	1418	23778.4	0.50151	yes	yes		4978	1	1506	1506	100	1	99.6013	5360	2	1506	1506	100	1	99.6004	5538	5	1506	1506	100	1	99.6009	5647
ABBP	GCA_003274825.1	BJ9	Bark of Ulmus sp., secondary forest	China:Wuling Mountain, Beijing	Illumina HiSeq	129X	Chromosome	11797942	390	64704	58	59	757387	7	17	Duan SF et al., The origin and adaptive evolution of domesticated populations of yeast from Far East Asia. Nat Commun, 2018 Jul 12;9(1):2690	4762	1184	0.199125	5946	8396000	1412	30251.1	0.503986	yes	yes		4982	2	1506	1506	100	1	99.6047	5367	6	1506	1506	100	1	99.6038	5544	10	1506	1506	100	1	99.6043	5657
ABBQ	GCA_003276325.1	BJ5	Apple, orchard	China:Wuling Mountain, Beijing	Illumina HiSeq	136X	Chromosome	11628822	339	96600	34	64	890072	6	16	Duan SF et al., The origin and adaptive evolution of domesticated populations of yeast from Far East Asia. Nat Commun, 2018 Jul 12;9(1):2690	5147	717	0.122271	5864	8327130	1420	34303.3	0.504264	yes	yes		4972	1	1506	1507	100	1.0006	99.5933	5359	1	1506	1506	100	1	99.593	5529	3	1506	1507	100	1.0006	99.5928	5621
ABBR	GCA_003276365.1	BJ2	Apple, orchard	China:Shunyi, Beijing	Illumina HiSeq	228X	Chromosome	11923452	626	44939	85	102	815441	6	17	Duan SF et al., The origin and adaptive evolution of domesticated populations of yeast from Far East Asia. Nat Commun, 2018 Jul 12;9(1):2690	4931	1034	0.173345	5965	8396180	1408	19047	0.500275	yes			4985	3	1506	1511	100	1.0033	99.5348	5373	7	1506	1510	100	1.0026	99.5347	5553	10	1506	1508	100	1.0013	99.5344	5664
ABBS	GCA_003276375.1	SD4	Grapes, orchard	China:Qufu, Shandong	Illumina HiSeq	132X	Chromosome	11850123	474	53716	71	85	762002	6	17	Duan SF et al., The origin and adaptive evolution of domesticated populations of yeast from Far East Asia. Nat Commun, 2018 Jul 12;9(1):2690	5067	876	0.1474	5943	8405670	1414	25000.3	0.501514	yes	yes		4981	0	1506	1506	100	1	99.5898	5364	2	1506	1506	100	1	99.5894	5552	3	1506	1506	100	1	99.5894	5667
ABBT	GCA_003274855.1	JL3	Peach, market	China:Changbai Mountain, Jilin	Illumina HiSeq	227X	Chromosome	11755210	351	70343	54	51	757154	7	17	Duan SF et al., The origin and adaptive evolution of domesticated populations of yeast from Far East Asia. Nat Commun, 2018 Jul 12;9(1):2690	4848	1076	0.181634	5924	8383720	1415	33490.6	0.503947	yes	yes		4975	3	1506	1506	100	1	99.6207	5358	4	1506	1506	100	1	99.6211	5538	5	1506	1506	100	1	99.6205	5645
ABBU	GCA_003274845.1	JL1	Bark of Quercus sp., secondary forest	China:Changbai Mountain, Jilin	Illumina HiSeq	169X	Chromosome	11704256	350	77826	44	47	781338	6	17	Duan SF et al., The origin and adaptive evolution of domesticated populations of yeast from Far East Asia. Nat Commun, 2018 Jul 12;9(1):2690	5193	704	0.119383	5897	8359450	1418	33440.7	0.503834	yes	yes		4975	0	1506	1507	100	1.0006	99.645	5355	0	1506	1507	100	1.0006	99.6454	5536	2	1506	1507	100	1.0006	99.6448	5638
ABBV	GCA_003274865.1	YN6	Bark of Castanopsis orthacantha, suburban tree	China:Zixi Mountain, Yunnan	Illumina HiSeq	118X	Chromosome	11842764	491	50051	72	63	906313	6	17	Duan SF et al., The origin and adaptive evolution of domesticated populations of yeast from Far East Asia. Nat Commun, 2018 Jul 12;9(1):2690	5127	818	0.137595	5945	8406680	1414	24119.7	0.501994	yes	yes		4971	2	1506	1506	100	1	99.5456	5355	3	1506	1506	100	1	99.5453	5538	6	1506	1506	100	1	99.5452	5647
ABBW	GCA_003276395.1	YN5	Soil, suburban tree	China:Dali, Yunnan	Illumina HiSeq	172X	Chromosome	11807733	513	49080	74	69	892883	6	17	Duan SF et al., The origin and adaptive evolution of domesticated populations of yeast from Far East Asia. Nat Commun, 2018 Jul 12;9(1):2690	5124	790	0.133581	5914	8377700	1417	23017	0.500858	yes	yes		4974	2	1506	1506	100	1	99.5272	5362	4	1506	1506	100	1	99.526	5538	5	1506	1506	100	1	99.5252	5642
ABBX	GCA_003274905.1	YN4	Rotten wood, suburban tree	China:Dali, Yunnan	Illumina HiSeq	94X	Chromosome	11903409	667	34419	107	76	907525	6	17	Duan SF et al., The origin and adaptive evolution of domesticated populations of yeast from Far East Asia. Nat Commun, 2018 Jul 12;9(1):2690	4907	1005	0.169993	5912	8384810	1418	17846.2	0.496664	yes			4969	2	1504	1505	99.86	1.0006	99.3989	5352	4	1504	1505	99.86	1.0006	99.3995	5528	6	1499	1499	99.53	1	99.5005	5637
ABBY	GCA_003274995.1	YN3	Soil, suburban tree	China:Dali, Yunnan	Illumina HiSeq	111X	Chromosome	11802937	471	52367	74	61	895118	6	17	Duan SF et al., The origin and adaptive evolution of domesticated populations of yeast from Far East Asia. Nat Commun, 2018 Jul 12;9(1):2690	4899	991	0.168251	5890	8351780	1418	25059.3	0.499028	yes	yes		4956	1	1506	1506	100	1	99.4232	5337	5	1506	1506	100	1	99.4222	5516	12	1506	1506	100	1	99.4227	5622
ABBZ	GCA_003274975.1	YN1	Pineapple, orchard	China:Jinghong, Yunnan	Illumina HiSeq	124X	Chromosome	11861733	584	43084	89	78	734885	7	17	Duan SF et al., The origin and adaptive evolution of domesticated populations of yeast from Far East Asia. Nat Commun, 2018 Jul 12;9(1):2690	4642	1283	0.21654	5925	8381500	1415	20311.2	0.499505	yes	yes		4975	2	1505	1505	99.93	1	99.4016	5366	5	1503	1503	99.8	1	99.4263	5543	6	1501	1501	99.66	1	99.4718	5649
ABCA	GCA_003275005.1	XJ7	Pear, orchard	China:Korla, Xinjiang	Illumina HiSeq	145X	Chromosome	11823189	484	50003	72	62	760693	7	17	Duan SF et al., The origin and adaptive evolution of domesticated populations of yeast from Far East Asia. Nat Commun, 2018 Jul 12;9(1):2690	4835	1066	0.180647	5901	8375160	1419	24428.1	0.499104	yes	yes		4966	3	1505	1505	99.93	1	99.383	5345	4	1504	1504	99.86	1	99.411	5524	6	1503	1503	99.8	1	99.4312	5628
ABCB	GCA_003274985.1	XJ6	Pear, orchard	China:Korla, Xinjiang	Illumina HiSeq	175X	Chromosome	11823176	559	44252	85	55	756321	6	17	Duan SF et al., The origin and adaptive evolution of domesticated populations of yeast from Far East Asia. Nat Commun, 2018 Jul 12;9(1):2690	4671	1212	0.206017	5883	8380360	1425	21150.6	0.497582	yes	yes		4965	1	1505	1505	99.93	1	99.4563	5344	4	1505	1505	99.93	1	99.4556	5521	4	1504	1504	99.86	1	99.4829	5631
ABCC	GCA_003276405.1	XJ3	Apple, orchard	China:Korla, Xinjiang	Illumina HiSeq	217X	Chromosome	11810904	535	49986	72	97	899085	6	17	Duan SF et al., The origin and adaptive evolution of domesticated populations of yeast from Far East Asia. Nat Commun, 2018 Jul 12;9(1):2690	5074	856	0.144351	5930	8387020	1414	22076.5	0.502078	yes	yes		4982	4	1506	1506	100	1	99.519	5367	4	1506	1506	100	1	99.5191	5550	6	1505	1505	99.93	1	99.5406	5649
ABCD	GCA_003275095.1	XJ1	Soil, orchard	China:Xinjiang	Illumina HiSeq	207X	Chromosome	11836771	536	47943	73	70	704960	8	17	Duan SF et al., The origin and adaptive evolution of domesticated populations of yeast from Far East Asia. Nat Commun, 2018 Jul 12;9(1):2690	4706	1212	0.204799	5918	8402360	1420	22083.5	0.499967	yes	yes		4966	1	1506	1506	100	1	99.4295	5349	2	1506	1506	100	1	99.4287	5533	5	1506	1506	100	1	99.4291	5634
ABCE	GCA_003275105.1	SX11	Bark of walnut, planted tree	China:Qinling Mountain, Shaanxi	Illumina HiSeq	120X	Chromosome	11782438	410	75861	50	82	841022	6	17	Duan SF et al., The origin and adaptive evolution of domesticated populations of yeast from Far East Asia. Nat Commun, 2018 Jul 12;9(1):2690	5002	932	0.157061	5934	8393210	1414	28737.7	0.503631	yes	yes		4986	2	1506	1506	100	1	99.5713	5369	4	1506	1506	100	1	99.571	5559	7	1506	1506	100	1	99.5714	5668
ABCF	GCA_003275115.1	SX10	Persimmon, planted tree	China:Qinling Mountain, Shaanxi	Illumina HiSeq	126X	Chromosome	11838934	454	59125	62	58	897559	6	17	Duan SF et al., The origin and adaptive evolution of domesticated populations of yeast from Far East Asia. Nat Commun, 2018 Jul 12;9(1):2690	5146	774	0.130743	5920	8397040	1418	26076.9	0.500045	yes	yes		4964	0	1506	1506	100	1	99.5484	5354	2	1506	1506	100	1	99.5494	5530	6	1506	1506	100	1	99.5493	5640
ABCG	GCA_003276485.1	SD3	Bark of Quercus sp., planted tree	China:Taian, Shandong	Illumina HiSeq	106X	Chromosome	11797271	448	55836	67	69	859800	7	17	Duan SF et al., The origin and adaptive evolution of domesticated populations of yeast from Far East Asia. Nat Commun, 2018 Jul 12;9(1):2690	4982	934	0.157877	5916	8384810	1417	26333.2	0.501472	yes	yes		4977	0	1506	1507	100	1.0006	99.5206	5358	1	1506	1506	100	1	99.5193	5537	3	1505	1505	99.93	1	99.5644	5635
ABCH	GCA_003275125.1	SD2	Bark of Quercus sp., planted tree	China:Taian, Shandong	Illumina HiSeq	227X	Chromosome	11804961	388	65287	58	68	896163	6	17	Duan SF et al., The origin and adaptive evolution of domesticated populations of yeast from Far East Asia. Nat Commun, 2018 Jul 12;9(1):2690	5084	826	0.139763	5910	8399380	1421	30425.2	0.500637	yes	yes		4965	0	1506	1506	100	1	99.5669	5346	0	1506	1506	100	1	99.5681	5526	4	1506	1506	100	1	99.5687	5632
ABCI	GCA_003275215.1	SD1	Persimmon, planted tree	China:Anqiu, Shandong	Illumina HiSeq	129X	Chromosome	11855606	426	58144	67	59	900284	6	17	Duan SF et al., The origin and adaptive evolution of domesticated populations of yeast from Far East Asia. Nat Commun, 2018 Jul 12;9(1):2690	5134	805	0.135545	5939	8416000	1417	27830.1	0.500944	yes	yes		4972	1	1506	1506	100	1	99.5365	5357	3	1506	1506	100	1	99.5371	5535	4	1506	1506	100	1	99.5379	5636
ABCJ	GCA_003275235.1	JL4	Bark of Pyrus sp., orchard	China:Yanbian, Jilin	Illumina HiSeq	234X	Chromosome	11853350	388	81121	44	78	897553	6	17	Duan SF et al., The origin and adaptive evolution of domesticated populations of yeast from Far East Asia. Nat Commun, 2018 Jul 12;9(1):2690	4969	977	0.164312	5946	8423760	1417	30549.9	0.50163	yes	yes		4980	2	1506	1506	100	1	99.547	5364	4	1506	1506	100	1	99.5468	5546	5	1506	1506	100	1	99.5468	5652
ABCK	GCA_003275225.1	HLJ3	Bark of Quercus mongokica, secondary forest	China:Jingbo lake, Heilongjiang	Illumina HiSeq	142X	Chromosome	11833077	459	57210	63	75	719068	7	17	Duan SF et al., The origin and adaptive evolution of domesticated populations of yeast from Far East Asia. Nat Commun, 2018 Jul 12;9(1):2690	5029	906	0.152654	5935	8403410	1416	25780.1	0.50156	yes	yes		4991	2	1506	1507	100	1.0006	99.5713	5371	5	1506	1506	100	1	99.5713	5549	5	1506	1506	100	1	99.5713	5652
ABCL	GCA_003276495.1	HLJ2	Bark of Quercus mongokica, secondary forest	China:Jingbo lake, Heilongjiang	Illumina HiSeq	120X	Chromosome	11820853	417	63239	60	63	755656	7	17	Duan SF et al., The origin and adaptive evolution of domesticated populations of yeast from Far East Asia. Nat Commun, 2018 Jul 12;9(1):2690	4871	1056	0.178168	5927	8395430	1416	28347.4	0.501402	yes	yes		4988	1	1506	1507	100	1.0006	99.5601	5374	2	1506	1506	100	1	99.5602	5554	3	1506	1506	100	1	99.5601	5659
ABCM	GCA_003275245.1	FJ12	Peach, market	China:Wuyi Mountain, Fujian	Illumina HiSeq	205X	Chromosome	11800352	424	66960	55	63	774580	7	17	Duan SF et al., The origin and adaptive evolution of domesticated populations of yeast from Far East Asia. Nat Commun, 2018 Jul 12;9(1):2690	4738	1190	0.200742	5928	8388610	1415	27831	0.502358	yes	yes		4973	1	1505	1505	99.93	1	99.5128	5349	1	1505	1505	99.93	1	99.5149	5538	6	1504	1504	99.86	1	99.5354	5656
ABCN	GCA_003276505.1	FJ1	Bark of Castanea mollissima, planted tree	China:Wuyi Mountain, Fujian	Illumina HiSeq	241X	Chromosome	11893261	503	50758	72	72	887511	6	17	Duan SF et al., The origin and adaptive evolution of domesticated populations of yeast from Far East Asia. Nat Commun, 2018 Jul 12;9(1):2690	5105	865	0.144891	5970	8407910	1408	23644.7	0.501965	yes	yes		4970	1	1506	1507	100	1.0006	99.5008	5359	2	1506	1506	100	1	99.5013	5539	4	1506	1506	100	1	99.501	5649
ABCO	GCA_003326555.1	BJ28	Bark of Castanea sp., secondary forest	China:Wuling Mountain, Beijing	Illumina HiSeq	131X	Chromosome	11671973	490	56475	64	74	898516	6	16	Duan SF et al., The origin and adaptive evolution of domesticated populations of yeast from Far East Asia. Nat Commun, 2018 Jul 12;9(1):2690	5103	781	0.132733	5884	8379000	1424	23820.4	0.504114	yes	yes		4965	1	1506	1506	100	1	99.6001	5353	2	1506	1506	100	1	99.5988	5527	5	1506	1506	100	1	99.6003	5626
ABCP	GCA_003275335.1	BJ7	Bark of Pyrus sp., ochard	China:Shunyi, Beijing	Illumina HiSeq	270X	Chromosome	11752148	290	126641	29	59	785747	6	17	Duan SF et al., The origin and adaptive evolution of domesticated populations of yeast from Far East Asia. Nat Commun, 2018 Jul 12;9(1):2690	5039	879	0.14853	5918	8391590	1418	40524.6	0.503568	yes	yes		4969	0	1506	1506	100	1	99.5454	5352	1	1506	1506	100	1	99.5451	5530	3	1506	1506	100	1	99.5454	5634
ABCQ	GCA_003275345.1	BJ4	Intestine of a butterfly, park	China:Haidian, Beijing	Illumina HiSeq	135X	Chromosome	11815094	580	45492	81	54	899354	6	17	Duan SF et al., The origin and adaptive evolution of domesticated populations of yeast from Far East Asia. Nat Commun, 2018 Jul 12;9(1):2690	5105	791	0.134159	5896	8379080	1421	20370.9	0.499023				4967	2	1505	1505	99.93	1	99.5002	5344	2	1505	1505	99.93	1	99.501	5527	5	1505	1505	99.93	1	99.5012	5643
ABCR	GCA_003275365.1	ZJ2	Rotten wood, primeval forest	China:Gutian Mountain, Zhejiang	Illumina HiSeq	68X	Chromosome	11848881	628	36988	100	53	779622	7	17	Duan SF et al., The origin and adaptive evolution of domesticated populations of yeast from Far East Asia. Nat Commun, 2018 Jul 12;9(1):2690	4886	983	0.16749	5869	8370750	1426	18867.6	0.495321	yes			4970	3	1505	1506	99.93	1.0006	99.1875	5347	4	1503	1504	99.8	1.0006	99.2499	5529	8	1502	1502	99.73	1	99.2744	5631
ABCS	GCA_003275385.1	ZJ1	Rotten wood, primeval forest	China:Gutian Mountain, Zhejiang	Illumina HiSeq	96X	Chromosome	11839237	464	49577	74	45	756467	6	17	Duan SF et al., The origin and adaptive evolution of domesticated populations of yeast from Far East Asia. Nat Commun, 2018 Jul 12;9(1):2690	5088	817	0.138357	5905	8388800	1421	25515.6	0.498765	yes	yes		4972	2	1506	1506	100	1	99.5106	5357	4	1506	1506	100	1	99.5101	5539	6	1506	1506	100	1	99.5097	5647
ABCT	GCA_003275455.1	SX9	Tomato, orchard	China:Qinling Mountain, Shaanxi	Illumina HiSeq	209X	Chromosome	12078595	618	57657	61	158	780665	6	17	Duan SF et al., The origin and adaptive evolution of domesticated populations of yeast from Far East Asia. Nat Commun, 2018 Jul 12;9(1):2690	4920	1105	0.183402	6025	8442380	1401	19544.7	0.498816	yes			4991	4	1506	1509	100	1.0019	99.4345	5390	10	1506	1508	100	1.0013	99.4341	5573	13	1505	1508	99.93	1.0019	99.4569	5688
ABCU	GCA_003275465.1	HN18	Bark of a Fagaceae tree, primeval forest	China:Wuzhi Mountain, Hainan	Illumina HiSeq	215X	Chromosome	11846231	557	39941	88	45	903685	6	17	Duan SF et al., The origin and adaptive evolution of domesticated populations of yeast from Far East Asia. Nat Commun, 2018 Jul 12;9(1):2690	4978	930	0.157414	5908	8393370	1421	21267.9	0.498724	yes	yes		4975	3	1505	1508	99.93	1.0019	99.3814	5362	5	1505	1508	99.93	1.0019	99.3815	5546	5	1505	1507	99.93	1.0013	99.3803	5646
ABCV	GCA_003275475.1	HN17	Bark of a Fagaceae tree, primeval forest	China:Wuzhi Mountain, Hainan	Illumina HiSeq	251X	Chromosome	11792727	423	58003	62	50	756220	7	17	Duan SF et al., The origin and adaptive evolution of domesticated populations of yeast from Far East Asia. Nat Commun, 2018 Jul 12;9(1):2690	4944	974	0.164583	5918	8397610	1419	27878.8	0.501835	yes	yes		4974	1	1505	1505	99.93	1	99.5027	5357	2	1506	1507	100	1.0006	99.4746	5545	4	1506	1507	100	1.0006	99.4733	5650
ABCW	GCA_003275505.1	HN16	Forest soil, primeval forest	China:Wuzhi Mountain, Hainan	Illumina HiSeq	144X	Chromosome	11781150	560	44044	79	79	853930	7	17	Duan SF et al., The origin and adaptive evolution of domesticated populations of yeast from Far East Asia. Nat Commun, 2018 Jul 12;9(1):2690	5036	829	0.141347	5865	8367220	1427	21037.8	0.497829				4958	1	1506	1506	100	1	99.3848	5342	3	1506	1506	100	1	99.3866	5526	8	1504	1504	99.86	1	99.4309	5628
ABCX	GCA_003275575.1	HN15	Rotten wood, primeval forest	China:Wuzhi Mountain, Hainan	Illumina HiSeq	135X	Chromosome	11812299	472	54617	67	82	863726	6	17	Duan SF et al., The origin and adaptive evolution of domesticated populations of yeast from Far East Asia. Nat Commun, 2018 Jul 12;9(1):2690	4985	907	0.153938	5892	8377330	1422	25026.1	0.498802	yes	yes		4971	2	1506	1506	100	1	99.4614	5350	2	1505	1505	99.93	1	99.4893	5533	4	1505	1505	99.93	1	99.4883	5635
ABCY	GCA_003276515.1	HN14	Rotten wood, primeval forest	China:Jianfengling Mountain, Hainan	Illumina HiSeq	236X	Chromosome	11854641	371	70808	54	59	826166	7	17	Duan SF et al., The origin and adaptive evolution of domesticated populations of yeast from Far East Asia. Nat Commun, 2018 Jul 12;9(1):2690	4938	1004	0.168967	5942	8421720	1417	31953.2	0.501238	yes	yes		4972	3	1506	1513	100	1.0046	99.3328	5358	5	1506	1515	100	1.0059	99.3333	5544	6	1506	1515	100	1.0059	99.3329	5660
ABCZ	GCA_003275585.1	HN13	Rotten wood, primeval forest	China:Jianfengling Mountain, Hainan	Illumina HiSeq	203X	Chromosome	11766110	380	63078	55	54	823884	6	17	Duan SF et al., The origin and adaptive evolution of domesticated populations of yeast from Far East Asia. Nat Commun, 2018 Jul 12;9(1):2690	5021	857	0.145798	5878	8390050	1427	30963.4	0.49957	yes	yes		4964	3	1506	1506	100	1	99.4919	5344	4	1506	1506	100	1	99.4926	5526	5	1506	1506	100	1	99.4916	5628
ABDA	GCA_003275605.1	FJ6	Bark of Prunus mume, planted tree	China:Wuyi Mountain, Fujian	Illumina HiSeq	194X	Chromosome	11824587	533	49646	77	58	747492	7	17	Duan SF et al., The origin and adaptive evolution of domesticated populations of yeast from Far East Asia. Nat Commun, 2018 Jul 12;9(1):2690	4671	1192	0.203309	5863	8379700	1429	22185	0.495831	yes	yes		4959	3	1504	1505	99.86	1.0006	99.3425	5335	2	1504	1504	99.86	1	99.3414	5517	2	1503	1503	99.8	1	99.3671	5615
ABDB	GCA_003275615.1	FJ4	Bark of Castanea mollissima, planted tree	China:Wuyi Mountain, Fujian	Illumina HiSeq	231X	Chromosome	11896917	466	60728	63	92	874262	6	17	Duan SF et al., The origin and adaptive evolution of domesticated populations of yeast from Far East Asia. Nat Commun, 2018 Jul 12;9(1):2690	5090	825	0.139476	5915	8396460	1420	25529.9	0.497188	yes	yes		4973	1	1506	1506	100	1	99.5277	5358	2	1506	1506	100	1	99.528	5543	2	1506	1506	100	1	99.5278	5640
ABDC	GCA_003275685.1	FJ3	Bark of Castanea mollissima, planted tree	China:Wuyi Mountain, Fujian	Illumina HiSeq	255X	Chromosome	11816925	419	57111	66	55	904813	6	17	Duan SF et al., The origin and adaptive evolution of domesticated populations of yeast from Far East Asia. Nat Commun, 2018 Jul 12;9(1):2690	4938	981	0.165737	5919	8384640	1417	28202.7	0.500892	yes	yes		4969	1	1506	1506	100	1	99.5066	5352	2	1506	1506	100	1	99.5064	5541	4	1506	1506	100	1	99.5065	5645
ABDD	GCA_003276605.1	FJ2	Bark of Castanea mollissima, planted tree	China:Wuyi Mountain, Fujian	Illumina HiSeq	208X	Chromosome	11803637	489	52141	73	63	730063	8	17	Duan SF et al., The origin and adaptive evolution of domesticated populations of yeast from Far East Asia. Nat Commun, 2018 Jul 12;9(1):2690	4053	1821	0.31001	5874	8376600	1426	24138.3	0.497643	yes	yes		4964	2	1506	1506	100	1	99.3487	5343	2	1506	1506	100	1	99.3485	5530	5	1505	1505	99.93	1	99.3729	5632
ABDE	GCA_003275715.1	NGS21L.1	Bark, primeval forest	China:Nangong Mountain, Hubei	Illumina HiSeq	221X	Chromosome	11779297	279	106959	38	58	892954	6	17	Duan SF et al., The origin and adaptive evolution of domesticated populations of yeast from Far East Asia. Nat Commun, 2018 Jul 12;9(1):2690	5062	902	0.151241	5964	8398520	1408	42219.7	0.506312	yes	yes		4976	2	1506	1506	100	1	99.4859	5364	4	1506	1506	100	1	99.485	5542	6	1506	1506	100	1	99.4847	5650
ABDF	GCA_003275755.1	JXXY1.1	Bark, primeval forest	China:Xiangxiyuan, Shennongjia, Hubei	Illumina HiSeq	231X	Chromosome	11752719	402	77227	50	59	900713	6	16	Duan SF et al., The origin and adaptive evolution of domesticated populations of yeast from Far East Asia. Nat Commun, 2018 Jul 12;9(1):2690	5060	869	0.146568	5929	8384660	1414	29235.6	0.504479	yes	yes		4966	2	1506	1506	100	1	99.4946	5352	4	1506	1506	100	1	99.4943	5533	6	1506	1506	100	1	99.4949	5631
ABDG	GCA_003275745.1	JHBMY20.1	Bark, secondary forest	China:Muyu Town, Hubei	Illumina HiSeq	169X	Chromosome	11950772	1353	14295	247	59	896470	6	17	Duan SF et al., The origin and adaptive evolution of domesticated populations of yeast from Far East Asia. Nat Commun, 2018 Jul 12;9(1):2690	4682	1211	0.205498	5893	8267050	1403	8832.8	0.493106	yes			4974	2	1505	1510	99.93	1.0033	98.3603	5361	5	1503	1509	99.8	1.0039	98.4204	5544	11	1500	1501	99.6	1.0006	98.5015	5654
ABDH	GCA_003275785.1	GT99.1	Bark, primeval forest	China:Gutian Mountain, Zhejiang	Illumina HiSeq	171X	Chromosome	11793928	326	90238	42	62	898991	6	17	Duan SF et al., The origin and adaptive evolution of domesticated populations of yeast from Far East Asia. Nat Commun, 2018 Jul 12;9(1):2690	5074	915	0.15278	5989	8402670	1403	36177.7	0.507804				4977	2	1506	1506	100	1	99.4847	5364	3	1506	1506	100	1	99.4849	5542	4	1506	1506	100	1	99.4843	5644
ABDI	GCA_003275825.1	GT39.1	Bark, primeval forest	China:Gutian Mountain, Zhejiang	Illumina HiSeq	216X	Chromosome	11765342	299	104126	39	52	906743	6	17	Duan SF et al., The origin and adaptive evolution of domesticated populations of yeast from Far East Asia. Nat Commun, 2018 Jul 12;9(1):2690	5075	891	0.149346	5966	8414230	1410	39349	0.507083	yes	yes		4971	2	1506	1507	100	1.0006	99.5003	5356	3	1506	1507	100	1.0006	99.5006	5542	5	1506	1507	100	1.0006	99.4998	5643
ABDJ	GCA_003275835.1	FJSA40.2	Bark, primeval forest	China:Fanjing Mountain, Guizhou	Illumina HiSeq	134X	Chromosome	11770399	301	93908	40	59	798680	6	17	Duan SF et al., The origin and adaptive evolution of domesticated populations of yeast from Far East Asia. Nat Commun, 2018 Jul 12;9(1):2690	5112	869	0.145293	5981	8403560	1405	39104.3	0.508139	yes	yes		4976	0	1506	1506	100	1	99.4886	5367	3	1506	1506	100	1	99.4889	5552	6	1506	1506	100	1	99.4887	5658
ABDK	GCA_003275875.1	FJ11	Waxberry, market	China:Wuyi Mountain, Fujian	Illumina HiSeq	180X	Chromosome	11891187	481	53968	61	72	892856	6	17	Duan SF et al., The origin and adaptive evolution of domesticated populations of yeast from Far East Asia. Nat Commun, 2018 Jul 12;9(1):2690	5084	869	0.145977	5953	8424730	1415	24721.8	0.500623	yes	yes		4984	1	1505	1506	99.93	1.0006	99.456	5371	5	1505	1506	99.93	1.0006	99.4564	5562	7	1506	1507	100	1.0006	99.4203	5668
ABDL	GCA_003275885.1	HN19	Bark of a Fagaceae tree, primeval forest	China:Wuzhi Mountain, Hainan	Illumina HiSeq	180X	Chromosome	11793152	328	85677	38	69	756850	6	17	Duan SF et al., The origin and adaptive evolution of domesticated populations of yeast from Far East Asia. Nat Commun, 2018 Jul 12;9(1):2690	4816	1172	0.195725	5988	8398870	1403	35954.7	0.507752				4943	2	1506	1506	100	1	99.3693	5322	3	1506	1506	100	1	99.3659	5505	4	1506	1506	100	1	99.3693	5612
ABDM	GCA_003276615.1	HN11	Rotten wood, primeval forest	China:Jianfengling Mountain, Hainan	Illumina HiSeq	133X	Chromosome	11771818	565	42475	85	64	904311	6	17	Duan SF et al., The origin and adaptive evolution of domesticated populations of yeast from Far East Asia. Nat Commun, 2018 Jul 12;9(1):2690	4997	917	0.155056	5914	8358200	1413	20835.1	0.502386	yes	yes		4939	2	1506	1506	100	1	99.3471	5329	3	1506	1506	100	1	99.3479	5503	3	1506	1506	100	1	99.3486	5607
ABDN	GCA_003275955.1	HN10	Rotten wood, primeval forest	China:Wuzhi Mountain, Hainan	Illumina HiSeq	444X	Chromosome	11849452	208	161925	24	64	899871	6	17	Duan SF et al., The origin and adaptive evolution of domesticated populations of yeast from Far East Asia. Nat Commun, 2018 Jul 12;9(1):2690	4993	1061	0.175256	6054	8453310	1396	56968.5	0.51091				4952	4	1506	1506	100	1	99.3777	5341	6	1506	1506	100	1	99.377	5526	9	1506	1506	100	1	99.3762	5634
ABDO	GCA_003275965.1	HN9	Rotten wood, primeval forest	China:Wuzhi Mountain, Hainan	Illumina HiSeq	196X	Chromosome	11782775	549	43883	84	59	896521	6	17	Duan SF et al., The origin and adaptive evolution of domesticated populations of yeast from Far East Asia. Nat Commun, 2018 Jul 12;9(1):2690	4917	964	0.163918	5881	8362360	1422	21462.2	0.499118	yes	yes		4951	2	1506	1506	100	1	99.3423	5332	3	1506	1506	100	1	99.3395	5508	6	1506	1506	100	1	99.3426	5611
ABDP	GCA_003276625.1	HN8	Rotten wood, primeval forest	China:Wuzhi Mountain, Hainan	Illumina HiSeq	276X	Chromosome	11825964	412	61721	60	63	785021	6	17	Duan SF et al., The origin and adaptive evolution of domesticated populations of yeast from Far East Asia. Nat Commun, 2018 Jul 12;9(1):2690	4893	1071	0.179577	5964	8392500	1407	28703.8	0.504314	yes	yes		4950	1	1506	1506	100	1	99.3685	5330	2	1506	1506	100	1	99.3652	5508	3	1506	1506	100	1	99.3685	5613
ABDQ	GCA_003276635.1	JL5	Bark of Pyrussp., orchard	China:Dongling Mountain, Beijing	Illumina HiSeq	69X	Chromosome	11743084	461	55104	67	47	876356	6	17	Duan SF et al., The origin and adaptive evolution of domesticated populations of yeast from Far East Asia. Nat Commun, 2018 Jul 12;9(1):2690	5031	843	0.143514	5874	8363750	1424	25473.1	0.500209	yes	yes		4955	1	1506	1506	100	1	99.5079	5334	1	1506	1506	100	1	99.5087	5511	4	1506	1506	100	1	99.5087	5616
ABDR	GCA_003276725.1	HLJ1	Bark of Quercus mongokica, secondary forest	China:Dongling Mountain, Beijing	Illumina HiSeq	225X	Chromosome	11782297	284	113069	33	88	754953	7	17	Duan SF et al., The origin and adaptive evolution of domesticated populations of yeast from Far East Asia. Nat Commun, 2018 Jul 12;9(1):2690	4799	1139	0.191815	5938	8404910	1415	41487	0.503976				4961	1	1506	1506	100	1	99.4581	5342	2	1506	1506	100	1	99.4581	5523	4	1506	1506	100	1	99.4593	5629
ABDS	GCA_003276005.1	BJ27	Grape, orchard	China:Dongling Mountain, Beijing	Illumina HiSeq	221X	Chromosome	11860432	477	59294	63	84	813318	6	17	Duan SF et al., The origin and adaptive evolution of domesticated populations of yeast from Far East Asia. Nat Commun, 2018 Jul 12;9(1):2690	5043	899	0.151296	5942	8412050	1416	24864.6	0.500994	yes	yes		4971	2	1506	1506	100	1	99.4613	5358	3	1506	1506	100	1	99.4609	5543	4	1506	1506	100	1	99.4616	5649
ABDT	GCA_003276735.1	BJ26	Grape, orchard	China:Dongling Mountain, Beijing	Illumina HiSeq	200X	Chromosome	11844192	511	52470	70	67	904704	6	17	Duan SF et al., The origin and adaptive evolution of domesticated populations of yeast from Far East Asia. Nat Commun, 2018 Jul 12;9(1):2690	4915	1039	0.174505	5954	8421660	1414	23178.5	0.502694	yes	yes		4957	2	1506	1507	100	1.0006	99.4419	5343	5	1506	1506	100	1	99.4419	5523	5	1505	1505	99.93	1	99.4628	5634
ABDU	GCA_003276015.1	BJ25	Bark of Ulmus macrocarpa, secondary forest	China:Dongling Mountain, Beijing	Illumina HiSeq	124X	Chromosome	11850047	432	68569	59	73	841192	6	17	Duan SF et al., The origin and adaptive evolution of domesticated populations of yeast from Far East Asia. Nat Commun, 2018 Jul 12;9(1):2690	5028	929	0.155951	5957	8422740	1414	27430.7	0.502698	yes	yes		4965	2	1505	1505	99.93	1	99.4849	5348	4	1505	1505	99.93	1	99.4858	5534	6	1505	1505	99.93	1	99.4855	5642
ABDV	GCA_003276745.1	BJ24	Bark of Ulmus macrocarpa, secondary forest	China:Dongling Mountain, Beijing	Illumina HiSeq	147X	Chromosome	11823084	588	41735	82	57	902890	6	17	Duan SF et al., The origin and adaptive evolution of domesticated populations of yeast from Far East Asia. Nat Commun, 2018 Jul 12;9(1):2690	4935	972	0.164551	5907	8380650	1419	20107.3	0.499616	yes	yes		4967	4	1503	1503	99.8	1	99.3343	5347	5	1503	1503	99.8	1	99.3341	5534	8	1501	1501	99.66	1	99.3859	5645
ABDW	GCA_003276755.1	BJ23	Bark of Ulmus macrocarpa, secondary forest	China:Dongling Mountain, Beijing	Illumina HiSeq	99X	Chromosome	11814107	564	46500	83	60	850717	6	17	Duan SF et al., The origin and adaptive evolution of domesticated populations of yeast from Far East Asia. Nat Commun, 2018 Jul 12;9(1):2690	4917	976	0.16562	5893	8372020	1421	20947	0.49881	yes	yes		4957	1	1506	1507	100	1.0006	99.3865	5342	2	1506	1506	100	1	99.3859	5531	3	1506	1506	100	1	99.3862	5632
ABDX	GCA_003276855.1	BJ22	Bark of Carya cathayensis, secondary forest	China:Dongling Mountain, Beijing	Illumina HiSeq	152X	Chromosome	11825919	338	80026	47	66	896249	6	17	Duan SF et al., The origin and adaptive evolution of domesticated populations of yeast from Far East Asia. Nat Commun, 2018 Jul 12;9(1):2690	5110	849	0.142474	5959	8423990	1414	34987.9	0.503893	yes	yes		4972	3	1506	1506	100	1	99.508	5362	5	1506	1506	100	1	99.5075	5541	7	1506	1506	100	1	99.5084	5649
ABDY	GCA_003326525.1	BJ21	Bark of Carya cathayensis, secondary forest	China:Dongling Mountain, Beijing	Illumina HiSeq	191X	Chromosome	11720179	442	54473	65	52	974534	6	16	Duan SF et al., The origin and adaptive evolution of domesticated populations of yeast from Far East Asia. Nat Commun, 2018 Jul 12;9(1):2690	5081	855	0.144036	5936	8392960	1414	26516.2	0.506477	yes	yes		4958	1	1505	1505	99.93	1	99.514	5347	2	1505	1505	99.93	1	99.5128	5525	4	1505	1505	99.93	1	99.5139	5625
ABDZ	GCA_003276085.1	BJ20	Bark of Quercus wutaishanica, secondary forest	China:Dongling Mountain, Beijing	Illumina HiSeq	440X	Chromosome	11747795	82	713173	7	34	1353325	4	17	Duan SF et al., The origin and adaptive evolution of domesticated populations of yeast from Far East Asia. Nat Commun, 2018 Jul 12;9(1):2690	3886	2023	0.342359	5909	8415810	1424	143266	0.502988				4945	1	1505	1508	99.93	1.0019	99.4516	5327	4	1505	1508	99.93	1.0019	99.4516	5500	4	1505	1508	99.93	1.0019	99.4515	5602
ABEA	GCA_003276075.1	BJ19	Bark of Quercus wutaishanica, secondary forest	China:Dongling Mountain, Beijing	Illumina HiSeq	320X	Chromosome	11833380	321	114844	30	65	902766	6	17	Duan SF et al., The origin and adaptive evolution of domesticated populations of yeast from Far East Asia. Nat Commun, 2018 Jul 12;9(1):2690	4901	1061	0.17796	5962	8422180	1413	36864.1	0.503829	yes	yes		4975	2	1506	1506	100	1	99.4958	5361	2	1506	1506	100	1	99.496	5548	6	1506	1506	100	1	99.4961	5652
ABEB	GCA_003276845.1	BJ18	Bark of Quercus wutaishanica, secondary forest	China:Dongling Mountain, Beijing	Illumina HiSeq	186X	Chromosome	11777046	500	50367	72	72	796011	6	17	Duan SF et al., The origin and adaptive evolution of domesticated populations of yeast from Far East Asia. Nat Commun, 2018 Jul 12;9(1):2690	5011	902	0.152545	5913	8396630	1420	23554.1	0.502078	yes	yes		4966	1	1506	1506	100	1	99.4164	5351	3	1506	1507	100	1.0006	99.4163	5528	4	1506	1507	100	1.0006	99.4166	5638
ABEC	GCA_003276865.1	BJ17	Bark of Quercus wutaishanica, secondary forest	China:Dongling Mountain, Beijing	Illumina HiSeq	251X	Chromosome	11810390	383	73385	51	71	789298	6	17	Duan SF et al., The origin and adaptive evolution of domesticated populations of yeast from Far East Asia. Nat Commun, 2018 Jul 12;9(1):2690	4884	1067	0.179298	5951	8425810	1416	30836.5	0.503878	yes	yes		4969	1	1506	1506	100	1	99.4318	5350	2	1506	1507	100	1.0006	99.4321	5535	2	1506	1506	100	1	99.4327	5643
ABED	GCA_003277595.1	BJ16	Bark of Quercus wutaishanica, secondary forest	China:Dongling Mountain, Beijing	Illumina HiSeq	167X	Chromosome	11864290	709	32705	109	57	914820	6	17	Duan SF et al., The origin and adaptive evolution of domesticated populations of yeast from Far East Asia. Nat Commun, 2018 Jul 12;9(1):2690	4927	979	0.165764	5906	8388430	1420	16733.8	0.497796	yes			4966	4	1503	1503	99.8	1	99.1823	5347	4	1503	1503	99.8	1	99.1806	5519	5	1500	1500	99.6	1	99.2509	5628
ABEE	GCA_003277635.1	BJ15	Bark of Quercus wutaishanica, secondary forest	China:Dongling Mountain, Beijing	Illumina HiSeq	144X	Chromosome	11781197	393	74348	55	71	901870	6	17	Duan SF et al., The origin and adaptive evolution of domesticated populations of yeast from Far East Asia. Nat Commun, 2018 Jul 12;9(1):2690	5034	900	0.151668	5934	8398420	1415	29977.6	0.503684	yes	yes		4960	1	1506	1507	100	1.0006	99.5089	5346	2	1506	1507	100	1.0006	99.5086	5523	2	1506	1507	100	1.0006	99.5092	5633
ABEF	GCA_003276875.1	BJ14	Forest soil, secondary forest	China:Wuling Mountain, Beijing	Illumina HiSeq	122X	Chromosome	11832015	649	37602	92	81	927204	6	17	Duan SF et al., The origin and adaptive evolution of domesticated populations of yeast from Far East Asia. Nat Commun, 2018 Jul 12;9(1):2690	4924	935	0.159584	5859	8345750	1424	18231.1	0.495182	yes			4967	2	1506	1507	100	1.0006	99.2698	5352	4	1505	1505	99.93	1	99.3057	5528	7	1501	1501	99.66	1	99.4003	5636
ABEG	GCA_003277615.1	BJ8	Bark of Quercus mongokica, secondary forest	China:Wuling Mountain, Beijing	Illumina HiSeq	120X	Chromosome	11764427	439	62529	60	53	803853	6	17	Duan SF et al., The origin and adaptive evolution of domesticated populations of yeast from Far East Asia. Nat Commun, 2018 Jul 12;9(1):2690	5040	861	0.145907	5901	8390350	1422	26798.2	0.501597	yes	yes		4966	1	1506	1506	100	1	99.401	5350	2	1505	1505	99.93	1	99.4319	5535	7	1504	1504	99.86	1	99.476	5644
ABEH	GCA_003276965.1	BJ6	Persimmon, orchard	China:Changping, Beijing	Illumina HiSeq	165X	Chromosome	11763535	423	64884	58	62	752171	7	17	Duan SF et al., The origin and adaptive evolution of domesticated populations of yeast from Far East Asia. Nat Commun, 2018 Jul 12;9(1):2690	4670	1245	0.210482	5915	8390760	1419	27809.8	0.502825				4969	1	1506	1506	100	1	99.4754	5350	2	1506	1506	100	1	99.4752	5534	4	1506	1506	100	1	99.4755	5641
ABEI	GCA_003277645.1	BJ3	Grape, orchard	China:Shunyi, Beijing	Illumina HiSeq	249X	Chromosome	11818251	423	66745	58	72	902713	6	17	Duan SF et al., The origin and adaptive evolution of domesticated populations of yeast from Far East Asia. Nat Commun, 2018 Jul 12;9(1):2690	5059	895	0.150319	5954	8426220	1415	27939.1	0.503797	yes	yes		4976	2	1506	1506	100	1	99.5246	5361	3	1506	1506	100	1	99.5244	5547	7	1506	1506	100	1	99.5246	5650
ABEJ	GCA_003276975.1	SX8	Bark of Quercus fabri, primeval forest	China:Qinling Mountain, Shaanxi	Illumina HiSeq	148X	Chromosome	11809586	485	50469	75	59	805278	6	17	Duan SF et al., The origin and adaptive evolution of domesticated populations of yeast from Far East Asia. Nat Commun, 2018 Jul 12;9(1):2690	4892	992	0.168593	5884	8386690	1425	24349.7	0.498239	yes	yes		4952	1	1506	1506	100	1	99.1961	5338	1	1506	1506	100	1	99.1958	5517	2	1506	1506	100	1	99.196	5624
ABEK	GCA_003276985.1	SX7	Bark of a Fagaceae tree, primeval forest	China:Qinling Mountain, Shaanxi	Illumina HiSeq	143X	Chromosome	11886055	562	42990	83	63	846881	6	17	Duan SF et al., The origin and adaptive evolution of domesticated populations of yeast from Far East Asia. Nat Commun, 2018 Jul 12;9(1):2690	4816	1095	0.185248	5911	8388930	1419	21149.6	0.497305	yes	yes		4964	5	1505	1507	99.93	1.0013	99.0933	5351	5	1505	1507	99.93	1.0013	99.0939	5533	9	1504	1505	99.86	1.0006	99.1151	5642
ABEL	GCA_003277715.1	SX6	Bark of Quercus fabri, primeval forest	China:Qinling Mountain, Shaanxi	Illumina HiSeq	378X	Chromosome	11732126	267	114348	34	33	994905	3	17	Duan SF et al., The origin and adaptive evolution of domesticated populations of yeast from Far East Asia. Nat Commun, 2018 Jul 12;9(1):2690	3840	2060	0.349153	5900	8384690	1421	43940.5	0.502893	yes	yes		4951	2	1505	1505	99.93	1	99.2094	5329	5	1505	1505	99.93	1	99.2091	5504	7	1505	1505	99.93	1	99.2101	5614
ABEM	GCA_003276995.1	SX5	Bark of Quercus fabri, primeval forest	China:Qinling Mountain, Shaanxi	Illumina HiSeq	106X	Chromosome	11849577	559	42772	87	54	760360	6	17	Duan SF et al., The origin and adaptive evolution of domesticated populations of yeast from Far East Asia. Nat Commun, 2018 Jul 12;9(1):2690	4827	1065	0.180754	5892	8376260	1422	21197.8	0.497233	yes	yes		4950	2	1505	1505	99.93	1	99.2246	5333	2	1505	1505	99.93	1	99.2241	5508	3	1505	1505	99.93	1	99.2245	5611
ABEN	GCA_003277735.1	SX4	Bark of a Fagaceae tree, primeval forest	China:Qinling Mountain, Shaanxi	Illumina HiSeq	176X	Chromosome	11806323	415	58945	65	62	880808	6	17	Duan SF et al., The origin and adaptive evolution of domesticated populations of yeast from Far East Asia. Nat Commun, 2018 Jul 12;9(1):2690	4900	1005	0.170195	5905	8379900	1419	28449	0.500156	yes	yes		4961	5	1506	1506	100	1	99.2874	5347	7	1506	1506	100	1	99.2872	5530	9	1506	1506	100	1	99.2877	5639
ABEO	GCA_003277085.1	SX3	Bark of Carya sp., primeval forest	China:Qinling Mountain, Shaanxi	Illumina HiSeq	158X	Chromosome	11815026	474	51345	69	51	871543	6	17	Duan SF et al., The origin and adaptive evolution of domesticated populations of yeast from Far East Asia. Nat Commun, 2018 Jul 12;9(1):2690	4827	1060	0.180058	5887	8378600	1423	24926.2	0.498264				4957	4	1506	1507	100	1.0006	99.171	5341	5	1506	1507	100	1.0006	99.1707	5515	6	1506	1507	100	1.0006	99.1709	5625
ABEP	GCA_003277095.1	SX2	Bark of a Fagaceae tree, primeval forest	China:Qinling Mountain, Shaanxi	Illumina HiSeq	187X	Chromosome	11771366	373	74225	51	65	911455	6	17	Duan SF et al., The origin and adaptive evolution of domesticated populations of yeast from Far East Asia. Nat Commun, 2018 Jul 12;9(1):2690	4874	1057	0.178216	5931	8390120	1415	31558.6	0.50385				4956	1	1506	1507	100	1.0006	99.2846	5346	4	1506	1507	100	1.0006	99.2843	5524	5	1506	1506	100	1	99.2845	5637
ABEQ	GCA_003277725.1	SX1	Bark of a Fagaceae tree, primeval forest	China:Qinling Mountain, Shaanxi	Illumina HiSeq	229X	Chromosome	11808139	400	56698	66	53	918101	6	17	Duan SF et al., The origin and adaptive evolution of domesticated populations of yeast from Far East Asia. Nat Commun, 2018 Jul 12;9(1):2690	4850	1047	0.177548	5897	8394750	1424	29520.3	0.499401				4957	3	1506	1507	100	1.0006	99.2848	5345	3	1506	1507	100	1.0006	99.2845	5521	3	1506	1507	100	1.0006	99.2846	5628
ABER	GCA_003277105.1	HN7	Rotten wood, primeval forest	China:Bawangling Mountain, Hainan	Illumina HiSeq	204X	Chromosome	11733924	424	56495	63	57	786459	6	17	Duan SF et al., The origin and adaptive evolution of domesticated populations of yeast from Far East Asia. Nat Commun, 2018 Jul 12;9(1):2690	4588	1274	0.217332	5862	8353610	1425	27674.3	0.499577	yes	yes		4943	1	1506	1506	100	1	99.0982	5323	3	1506	1506	100	1	99.0963	5498	3	1506	1506	100	1	99.0982	5600
ABES	GCA_003277115.1	HN6	Rotten wood, primeval forest	China:Bawangling Mountain, Hainan	Illumina HiSeq	582X	Chromosome	11790380	150	741750	6	60	1257951	4	17	Duan SF et al., The origin and adaptive evolution of domesticated populations of yeast from Far East Asia. Nat Commun, 2018 Jul 12;9(1):2690	4312	1624	0.273585	5936	8420630	1419	78602.5	0.503461				4945	1	1506	1506	100	1	99.1127	5322	2	1506	1506	100	1	99.1104	5495	2	1506	1506	100	1	99.111	5607
ABET	GCA_003277205.1	HN5	Rotten wood, primeval forest	China:Bawangling Mountain, Hainan	Illumina HiSeq	243X	Chromosome	11741920	440	52436	67	47	895981	6	17	Duan SF et al., The origin and adaptive evolution of domesticated populations of yeast from Far East Asia. Nat Commun, 2018 Jul 12;9(1):2690	4860	1003	0.171073	5863	8356420	1425	26686.2	0.499322	yes	yes		4943	2	1505	1505	99.93	1	99.0975	5323	3	1504	1504	99.86	1	99.1219	5496	3	1505	1505	99.93	1	99.096	5603
ABEU	GCA_003277245.1	HN4	Rotten wood, primeval forest	China:Bawangling Mountain, Hainan	Illumina HiSeq	139X	Chromosome	11696333	507	46705	79	61	743362	7	17	Duan SF et al., The origin and adaptive evolution of domesticated populations of yeast from Far East Asia. Nat Commun, 2018 Jul 12;9(1):2690	4556	1283	0.219729	5839	8330140	1427	23069.7	0.499216	yes	yes		4934	1	1506	1507	100	1.0006	99	5324	2	1505	1506	99.93	1.0006	99.0256	5494	2	1506	1507	100	1.0006	98.9989	5606
ABEV	GCA_003277755.1	HN3	Rotten wood, primeval forest	China:Diaoluo Mountain, Hainan	Illumina HiSeq	260X	Chromosome	11764998	413	59903	64	44	664516	7	17	Duan SF et al., The origin and adaptive evolution of domesticated populations of yeast from Far East Asia. Nat Commun, 2018 Jul 12;9(1):2690	4517	1349	0.229969	5866	8366650	1426	28486.7	0.498598	yes	yes		4942	1	1506	1507	100	1.0006	99.0637	5328	1	1506	1507	100	1.0006	99.0614	5502	1	1506	1506	100	1	99.0636	5606
ABEW	GCA_003277235.1	HN2	Rotten wood, primeval forest	China:Diaoluo Mountain, Hainan	Illumina HiSeq	214X	Chromosome	11764337	420	61635	59	66	825617	6	17	Duan SF et al., The origin and adaptive evolution of domesticated populations of yeast from Far East Asia. Nat Commun, 2018 Jul 12;9(1):2690	4486	1380	0.235254	5866	8364640	1426	28010.3	0.498626	yes	yes		4941	2	1506	1506	100	1	99.0884	5324	3	1506	1506	100	1	99.0865	5502	4	1506	1506	100	1	99.0884	5608
ABEX	GCA_003277255.1	HN1	Rotten wood, primeval forest	China:Diaoluo Mountain, Hainan	Illumina HiSeq	536X	Chromosome	11817596	135	631503	7	58	1045358	5	17	Duan SF et al., The origin and adaptive evolution of domesticated populations of yeast from Far East Asia. Nat Commun, 2018 Jul 12;9(1):2690	3659	2282	0.38411	5941	8435060	1420	87537.7	0.502725				4931	2	1506	1507	100	1.0006	99.0148	5317	5	1506	1507	100	1.0006	99.0125	5494	8	1505	1506	99.93	1.0006	99.0422	5609
ABEY	GCA_003277295.1	FJ10	Bark of Castanopsis fordii, primeval forest	China:Wuyi Mountain, Fujian	Illumina HiSeq	160X	Chromosome	11710256	263	107691	34	45	791489	6	17	Duan SF et al., The origin and adaptive evolution of domesticated populations of yeast from Far East Asia. Nat Commun, 2018 Jul 12;9(1):2690	4735	1159	0.196641	5894	8353750	1417	44525.7	0.503319	yes	yes		4940	1	1506	1506	100	1	99.1305	5323	2	1506	1506	100	1	99.1294	5497	2	1506	1506	100	1	99.1306	5602
ABEZ	GCA_003277355.1	FJ9	Bark of Castanopsis fordii, primeval forest	China:Wuyi Mountain, Fujian	Illumina HiSeq	268X	Chromosome	11739256	282	87046	41	37	790736	6	17	Duan SF et al., The origin and adaptive evolution of domesticated populations of yeast from Far East Asia. Nat Commun, 2018 Jul 12;9(1):2690	4698	1193	0.202512	5891	8378140	1422	41628.6	0.501821	yes	yes		4937	1	1506	1506	100	1	99.1275	5320	2	1506	1506	100	1	99.1264	5493	3	1506	1506	100	1	99.1276	5595
ABFA	GCA_003277365.1	FJ8	Bark of Cyclobalanopsis nubium, primeval forest	China:Wuyi Mountain, Fujian	Illumina HiSeq	143X	Chromosome	11734540	348	71274	54	47	842472	6	17	Duan SF et al., The origin and adaptive evolution of domesticated populations of yeast from Far East Asia. Nat Commun, 2018 Jul 12;9(1):2690	4863	1008	0.171691	5871	8359790	1424	33719.9	0.500318	yes	yes		4946	1	1506	1507	100	1.0006	99.1328	5325	1	1506	1507	100	1.0006	99.1317	5500	1	1506	1506	100	1	99.1329	5617
ABFB	GCA_003277375.1	FJ7	Bark of Hovenia acerba, primeval forest	China:Wuyi Mountain, Fujian	Illumina HiSeq	246X	Chromosome	11778286	462	47661	73	49	808793	6	17	Duan SF et al., The origin and adaptive evolution of domesticated populations of yeast from Far East Asia. Nat Commun, 2018 Jul 12;9(1):2690	4723	1140	0.19444	5863	8363360	1426	25494.1	0.49778	yes	yes		4944	2	1506	1507	100	1.0006	99.0299	5322	4	1505	1505	99.93	1	99.0552	5501	4	1506	1506	100	1	99.0281	5601
ABFC	GCA_003277385.1	FJ5	Bark of Castanea mollissima, planted tree	China:Wuyi Mountain, Fujian	Illumina HiSeq	198X	Chromosome	11755663	409	57879	62	45	756105	6	17	Duan SF et al., The origin and adaptive evolution of domesticated populations of yeast from Far East Asia. Nat Commun, 2018 Jul 12;9(1):2690	4737	1127	0.19219	5864	8357260	1425	28742.5	0.498823	yes	yes		4939	1	1506	1506	100	1	99.0634	5316	1	1506	1506	100	1	99.0615	5495	1	1506	1506	100	1	99.0632	5594
ABFD	GCA_003277475.1	XXYS14.1	Bark, primeval forest	China:Xiangxiyuan, Shennongjia, Hubei	Illumina HiSeq	273X	Chromosome	11777665	431	61254	61	55	900159	6	17	Duan SF et al., The origin and adaptive evolution of domesticated populations of yeast from Far East Asia. Nat Commun, 2018 Jul 12;9(1):2690	4753	1190	0.200236	5943	8367160	1408	27326.4	0.504599	yes	yes		4937	1	1506	1506	100	1	98.772	5326	2	1506	1506	100	1	98.7728	5513	2	1506	1506	100	1	98.7708	5630
ABFE	GCA_003277815.1	XXYS1.4	Bark, primeval forest	China:Xiangxiyuan, Shennongjia, Hubei	Illumina HiSeq	229X	Chromosome	11828206	503	54092	71	67	898749	6	17	Duan SF et al., The origin and adaptive evolution of domesticated populations of yeast from Far East Asia. Nat Commun, 2018 Jul 12;9(1):2690	4668	1285	0.215858	5953	8370430	1406	23515.3	0.503288				4946	1	1506	1506	100	1	98.7637	5328	2	1506	1506	100	1	98.7646	5520	4	1506	1506	100	1	98.7622	5634
ABFF	GCA_003277485.1	XXY30L.2	Bark, primeval forest	China:Xiangxiyuan, Shennongjia, Hubei	Illumina HiSeq	162X	Chromosome	11749066	357	73523	55	53	898761	6	17	Duan SF et al., The origin and adaptive evolution of domesticated populations of yeast from Far East Asia. Nat Commun, 2018 Jul 12;9(1):2690	4715	1260	0.210879	5975	8360930	1399	32910.5	0.508551	yes	yes		4936	3	1506	1507	100	1.0006	98.77	5323	5	1506	1506	100	1	98.7704	5511	9	1506	1506	100	1	98.7683	5636
ABFG	GCA_003277495.1	XXY26L.1	Bark, primeval forest	China:Xiangxiyuan, Shennongjia, Hubei	Illumina HiSeq	226X	Chromosome	11807449	479	54674	69	51	901582	6	17	Duan SF et al., The origin and adaptive evolution of domesticated populations of yeast from Far East Asia. Nat Commun, 2018 Jul 12;9(1):2690	4740	1191	0.200809	5931	8364990	1410	24650.2	0.50231	yes	yes		4947	1	1506	1507	100	1.0006	98.7644	5329	1	1506	1507	100	1.0006	98.7651	5517	2	1506	1506	100	1	98.7631	5627
ABFH	GCA_003277865.1	JXXY16.1	Bark, primeval forest	China:Xiangxiyuan, Shennongjia, Hubei	Illumina HiSeq	241X	Chromosome	11804256	454	60674	63	60	900886	6	17	Duan SF et al., The origin and adaptive evolution of domesticated populations of yeast from Far East Asia. Nat Commun, 2018 Jul 12;9(1):2690	4736	1224	0.205369	5960	8381690	1406	26000.6	0.504903				4947	2	1506	1506	100	1	98.7706	5337	2	1506	1506	100	1	98.7713	5521	3	1506	1506	100	1	98.7694	5640
ABFI	GCA_003277505.1	JXXY10.1	Bark, primeval forest	China:Xiangxiyuan, Shennongjia, Hubei	Illumina HiSeq	214X	Chromosome	11831405	483	60496	65	66	902600	6	17	Duan SF et al., The origin and adaptive evolution of domesticated populations of yeast from Far East Asia. Nat Commun, 2018 Jul 12;9(1):2690	4731	1227	0.205942	5958	8389050	1408	24495.7	0.503575	yes	yes		4951	3	1506	1506	100	1	98.7707	5336	3	1506	1506	100	1	98.7714	5518	4	1506	1506	100	1	98.7695	5633
ABFJ	GCA_003277875.1	BS	Active dry yeast	China:Daqing, Heilongjiang	Illumina HiSeq	185X	Chromosome	11876965	1317	15730	228	59	891801	6	17	Duan SF et al., The origin and adaptive evolution of domesticated populations of yeast from Far East Asia. Nat Commun, 2018 Jul 12;9(1):2690	4970	874	0.149555	5844	8277320	1416	9018.2	0.492045	yes			4965	4	1504	1508	99.86	1.0026	99.0966	5348	9	1504	1507	99.86	1.0019	99.0985	5529	14	1503	1505	99.8	1.0013	99.1108	5629
ABFK	GCA_002163515.1	W303	laboratory culture stock	USA:New Jersey	PacBio	47.0X	Chromosome	12433409	198	121346	35	21	929095	6	18		5796	518	0.0820399	6314	9009820	1427	62795	0.507825				5026	2	1506	1506	100	1	99.9002	5418	2	1506	1506	100	1	99.9	5607	4	1506	1506	100	1	99.9001	5718
ABFL	GCA_016858175.1	CEN.PK	laboratory cell pellet	USA: Boulder	PacBio Sequel	50X	Chromosome	12507515	37	809066	6	36	915357	6	17		5735	568	0.0901158	6303	8946470	1419	338041	0.503937	yes	yes	Yes	5013	1	1506	1506	100	1	99.8448	5406	1	1506	1506	100	1	99.846	5586	1	1506	1506	100	1	99.8459	5703
ABFM	GCA_016858165.1	S288C	laboratory cell pellet	USA: Boulder	PacBio Sequel	50X	Chromosome	12862231	57	746669	7	53	929257	6	17		5979	574	0.0875935	6553	9063560	1383	225653	0.509476				5029	0	1506	1524	100	1.0119	99.9823	5425	0	1506	1525	100	1.0126	99.9823	5607	1	1506	1523	100	1.0112	99.9825	5719
ABFN	GCA_001634645.1	GLBRCY22-3	NA	Costa Rica	PacBio; Illumina	PacBio 155X; Illumnia 1038X	Chromosome	12377172	41	671365	8	32	908319	6	18	McIlwain SJ et al., Genome Sequence and Analysis of a Stress-Tolerant, Wild-Derived Strain of Saccharomyces cerevisiae Used in Biofuels Research. G3 (Bethesda), 2016 Jun 1;6(6):1757-66.	5231	1000	0.160488	6231	8805870	1413	301882	0.503427	yes	yes	Yes	4992	2	1506	1506	100	1	99.587	5375	3	1506	1506	100	1	99.587	5555	4	1506	1506	100	1	99.5867	5669
ABFO	GCA_001737755.2	wine004	Wine	Germany	Illumina HiSeq	103.4X	Chromosome	12035585	334	124424	28	75	896078	6	17	Gallone B et al., Domestication and Divergence of Saccharomyces cerevisiae Beer Yeasts. Cell, 2016 Sep 8;166(6):1397-1410.e16	5202	730	0.123061	5932	8375910	1412	36034.7	0.492872	yes	yes		4981	1	1506	1506	100	1	99.6902	5368	1	1506	1506	100	1	99.6905	5552	5	1506	1506	100	1	99.6902	5649
ABFP	GCA_001737635.2	wine008	Wine	NA	Illumina HiSeq	106.2X	Chromosome	11843585	376	236166	16	200	915488	6	17	Gallone B et al., Domestication and Divergence of Saccharomyces cerevisiae Beer Yeasts. Cell, 2016 Sep 8;166(6):1397-1410.e16	5052	919	0.153911	5971	8344760	1398	31498.9	0.504155	yes	yes		4972	4	1505	1506	99.93	1.0006	99.4103	5360	4	1505	1505	99.93	1	99.4103	5535	7	1503	1503	99.8	1	99.4489	5646
ABFQ	GCA_003569725.1	Hm-1	residential areas (potted cultivation)	Japan:Aichi (NA)	Illumina Miseq	108.0X	Scaffold	11800956	514	165742	22	460	258733	17			2524	3388	0.573072	5912	8373600	1416	22959.1	0.500976	yes	yes		4958	3	1505	1505	99.93	1	99.3924	5333	3	1505	1505	99.93	1	99.3924	5515	6	1503	1503	99.8	1	99.444	5613
ABFR	GCA_001737865.2	wine001	Wine	France	Illumina HiSeq	108.9X	Chromosome	11994204	363	106325	34	86	892639	6	17	Gallone B et al., Domestication and Divergence of Saccharomyces cerevisiae Beer Yeasts. Cell, 2016 Sep 8;166(6):1397-1410.e16	5236	705	0.118667	5941	8373400	1409	33041.9	0.495323	yes	yes		4986	2	1506	1506	100	1	99.6767	5374	5	1506	1506	100	1	99.6767	5546	7	1506	1506	100	1	99.6764	5650
ABFS	GCA_001737625.2	wine009	Wine	Germany	Illumina HiSeq	110.1X	Chromosome	12228733	409	107674	36	98	902372	6	17	Gallone B et al., Domestication and Divergence of Saccharomyces cerevisiae Beer Yeasts. Cell, 2016 Sep 8;166(6):1397-1410.e16	5200	754	0.126638	5954	8372650	1406	29899.1	0.486886	yes	yes		4989	4	1506	1506	100	1	99.649	5377	8	1506	1506	100	1	99.6417	5550	10	1506	1506	100	1	99.6486	5654
ABFT	GCA_001737295.2	wine018	Wine	NA	Illumina HiSeq	111.6X	Chromosome	12167954	522	98741	39	186	897900	6	17	Gallone B et al., Domestication and Divergence of Saccharomyces cerevisiae Beer Yeasts. Cell, 2016 Sep 8;166(6):1397-1410.e16	5144	854	0.142381	5998	8398420	1400	23310.3	0.492934	yes	yes		4994	6	1506	1506	100	1	99.6218	5384	8	1506	1506	100	1	99.6196	5567	10	1506	1506	100	1	99.6227	5669
ABFU	GCA_001737765.2	wine003	Wine	France	Illumina HiSeq	114.2X	Chromosome	12239423	406	106949	37	122	889066	6	17	Gallone B et al., Domestication and Divergence of Saccharomyces cerevisiae Beer Yeasts. Cell, 2016 Sep 8;166(6):1397-1410.e16	5181	793	0.132742	5974	8393460	1405	30146.4	0.488095	yes	yes		4988	2	1506	1506	100	1	99.6119	5375	3	1506	1506	100	1	99.6119	5551	6	1506	1506	100	1	99.6118	5655
ABFV	GCA_001737745.2	wine005	Wine	Germany	Illumina HiSeq	114.7X	Chromosome	11891042	372	124408	26	112	896334	6	17	Gallone B et al., Domestication and Divergence of Saccharomyces cerevisiae Beer Yeasts. Cell, 2016 Sep 8;166(6):1397-1410.e16	5250	675	0.113924	5925	8357600	1411	31965.2	0.498274	yes	yes		4977	2	1506	1506	100	1	99.639	5361	5	1506	1506	100	1	99.638	5534	7	1506	1506	100	1	99.6387	5633
ABFW	GCA_001737785.2	wine002	Wine	Russia	Illumina HiSeq	115.4X	Chromosome	12061677	273	159779	23	58	896575	6	17	Gallone B et al., Domestication and Divergence of Saccharomyces cerevisiae Beer Yeasts. Cell, 2016 Sep 8;166(6):1397-1410.e16	5089	872	0.146284	5961	8412230	1411	44182	0.49421	yes	yes		4974	3	1506	1506	100	1	99.5047	5355	3	1506	1506	100	1	99.5048	5537	6	1506	1506	100	1	99.5052	5644
ABFX	GCA_002933895.1	BAW-6	brewery	Japan:Oita (33.51 N 131.32 E)	Illumina Miseq; PacBIO RS II	116X	Contig	11872042	37	556670	8	NA	NA	NA			5109	944	0.155956	6053	8538770	1411	320866	0.509853	yes	yes	Yes	4964	1	1506	1506	100	1	99.5374	5347	2	1506	1506	100	1	99.5378	5521	3	1506	1506	100	1	99.536	5629
ABFY	GCA_000182075.2	M22	vineyard	Italy	454; ABI 3730	12.9X	Scaffold	11897761	2195	8502	414	170	347564	12		Doniger SW et al., A catalog of neutral and deleterious polymorphism in yeast. PLoS Genet, 2008 Aug 29;4(8):e1000183	1999	3910	0.661702	5909	8077640	1367	5420.39	0.496648	yes			4953	11	1482	1493	98.4	1.0074	95.7198	5321	19	1473	1483	97.8	1.0067	95.9549	5516	40	1458	1464	96.81	1.0041	96.283	5644
ABFZ	GCA_000182095.2	YPS163	oak tree	USA: Pennsylvania	454; ABI 3730	12.9X	Scaffold	12036993	1183	18835	194	245	420564	11		Doniger SW et al., A catalog of neutral and deleterious polymorphism in yeast. PLoS Genet, 2008 Aug 29;4(8):e1000183	2339	3647	0.609255	5986	8276070	1383	10175	0.4973				4959	7	1491	1499	99	1.0053	97.4857	5348	15	1483	1492	98.47	1.006	97.7042	5546	32	1475	1480	97.94	1.0033	97.9064	5684
ABGA	GCA_001737545.2	wine010	Wine	France	Illumina HiSeq	120.1X	Chromosome	12326525	573	107164	36	220	898329	6	17	Gallone B et al., Domestication and Divergence of Saccharomyces cerevisiae Beer Yeasts. Cell, 2016 Sep 8;166(6):1397-1410.e16	5210	816	0.135413	6026	8423900	1398	21512.3	0.488864	yes	yes		5000	6	1506	1507	100	1.0006	99.631	5393	6	1506	1507	100	1.0006	99.6314	5575	6	1506	1507	100	1.0006	99.6308	5687
ABGB	GCA_001737415.2	wine015	Wine	France	Illumina HiSeq	120.6X	Chromosome	11871177	276	143461	24	57	890276	6	17	Gallone B et al., Domestication and Divergence of Saccharomyces cerevisiae Beer Yeasts. Cell, 2016 Sep 8;166(6):1397-1410.e16	5265	644	0.108986	5909	8345250	1412	43011.5	0.49776	yes	yes		4985	4	1506	1506	100	1	99.7008	5371	6	1506	1506	100	1	99.7009	5547	8	1506	1506	100	1	99.7006	5645
ABGC	GCA_001737655.2	wine006	Wine	Germany	Illumina HiSeq	120.8X	Chromosome	12027543	353	122319	32	100	902043	6	17	Gallone B et al., Domestication and Divergence of Saccharomyces cerevisiae Beer Yeasts. Cell, 2016 Sep 8;166(6):1397-1410.e16	5251	702	0.117924	5953	8379430	1408	34072.4	0.494947	yes	yes		4981	4	1506	1506	100	1	99.6694	5366	5	1506	1506	100	1	99.6747	5547	6	1506	1506	100	1	99.681	5652
ABGD	GCA_001737515.2	wine012	Wine	NA	Illumina HiSeq	122.9X	Chromosome	12156482	716	83852	44	302	897467	6	17	Gallone B et al., Domestication and Divergence of Saccharomyces cerevisiae Beer Yeasts. Cell, 2016 Sep 8;166(6):1397-1410.e16	5048	998	0.165068	6046	8380300	1386	16978.3	0.497348	yes			4987	5	1504	1508	99.86	1.0026	99.2432	5378	8	1503	1507	99.8	1.0026	99.2714	5555	9	1502	1504	99.73	1.0013	99.3055	5673
ABGE	GCA_001737535.2	wine011	Wine	France	Illumina HiSeq	125.3X	Chromosome	12154146	376	128935	28	103	890655	6	17	Gallone B et al., Domestication and Divergence of Saccharomyces cerevisiae Beer Yeasts. Cell, 2016 Sep 8;166(6):1397-1410.e16	5264	692	0.116185	5956	8383380	1408	32324.9	0.490039	yes	yes		4985	1	1506	1506	100	1	99.6889	5371	1	1506	1506	100	1	99.6883	5555	5	1506	1506	100	1	99.6888	5658
ABGF	GCA_000365045.1	M3707	commercial distillers yeast	NA	Illumina	125.6X	Scaffold	11509707	97	291573	14	42	683473	7		Brown SD et al., Genome Sequences of Industrially Relevant Saccharomyces cerevisiae Strain M3707, Isolated from a Sample of Distillers Yeast and Four Haploid Derivatives. Genome Announc, 2013 Jun 27;1(3)	1624	4198	0.721058	5822	8305830	1427	118657	0.505834	yes	yes		4907	1	1503	1503	99.8	1	99.2143	5282	2	1502	1502	99.73	1	99.2413	5453	2	1501	1501	99.66	1	99.2747	5551
ABGG	GCA_000209305.1	T73	NA	NA	454	13.9X	Scaffold	12435203	5882	2945	1127	2689	36287	98			1162	4552	0.79664	5714	6695150	1172	2114.11	0.459502				4788	44	1350	1401	89.64	1.0377	84.3282	5136	97	1303	1344	86.52	1.0314	85.4775	5341	196	1232	1252	81.8	1.0162	87.0069	5520
ABGH	GCA_001737445.2	wine014	Wine	Germany	Illumina HiSeq	131.5X	Chromosome	11901903	356	114096	30	81	889888	6	17	Gallone B et al., Domestication and Divergence of Saccharomyces cerevisiae Beer Yeasts. Cell, 2016 Sep 8;166(6):1397-1410.e16	5149	786	0.132435	5935	8347900	1407	33432.3	0.49866	yes	yes		4983	5	1506	1506	100	1	99.5933	5376	9	1506	1506	100	1	99.5934	5554	10	1506	1506	100	1	99.5931	5656
ABGI	GCA_000568295.1	P283	Prosecco bunch grape	Italy: Santo Stefano (TV)	454	14.0X	Chromosome	11408082	669	28611	119	34	509916	8	18	Treu L et al., The impact of genomic variability on gene expression in environmental Saccharomyces cerevisiae strains. Environ Microbiol, 2014 May;16(5):1378-97	4632	1231	0.209961	5863	8168280	1393	17052.4	0.513934	yes			4973	5	1502	1519	99.73	1.0113	97.5697	5362	9	1497	1512	99.4	1.01	97.7026	5554	10	1487	1494	98.73	1.0047	97.9056	5673
ABGJ	GCA_000568055.1	P301	Prosecco bunch grape	Italy: Col De Roer (TV)	454	14.0X	Chromosome	11487077	999	19762	178	41	548808	7	16	Treu L et al., The impact of genomic variability on gene expression in environmental Saccharomyces cerevisiae strains. Environ Microbiol, 2014 May;16(5):1378-97	4208	1698	0.287504	5906	8081510	1368	11498.6	0.514143	yes			4969	6	1500	1529	99.6	1.0193	96.7219	5371	17	1495	1511	99.26	1.0107	96.8879	5572	25	1485	1495	98.6	1.0067	97.0852	5713
ABGK	GCA_000568365.1	R103	Raboso bunch grape	Italy: Musile di Piave (TV)	454	14.0X	Chromosome	11489728	520	39234	97	73	375263	11	17	Treu L et al., The impact of genomic variability on gene expression in environmental Saccharomyces cerevisiae strains. Environ Microbiol, 2014 May;16(5):1378-97	4645	1239	0.210571	5884	8203210	1394	22095.6	0.51211	yes			4965	4	1498	1511	99.46	1.0086	98.2534	5345	5	1497	1508	99.4	1.0073	98.2864	5539	9	1491	1498	99	1.0046	98.4615	5660
ABGL	GCA_001737645.2	wine007	Wine	Germany	Illumina HiSeq	142X	Chromosome	12081046	520	103087	38	190	902139	6	17	Gallone B et al., Domestication and Divergence of Saccharomyces cerevisiae Beer Yeasts. Cell, 2016 Sep 8;166(6):1397-1410.e16	5185	819	0.136409	6004	8414150	1401	23232.8	0.496977	yes	yes		4999	4	1506	1508	100	1.0013	99.5773	5387	5	1505	1507	99.93	1.0013	99.6085	5568	6	1505	1505	99.93	1	99.6076	5681
ABGM	GCA_000209285.1	UC5	NA	NA	454	15.7X	Scaffold	11716503	1527	17142	198	506	356094	12			2094	3691	0.638029	5785	8092650	1399	7672.89	0.493748				4928	2	1494	1501	99.2	1.0046	97.5295	5300	8	1493	1500	99.13	1.0046	97.5463	5491	17	1480	1482	98.27	1.0013	97.889	5596
ABGN	GCA_000209265.1	PW5	NA	NA	454	16.10X	Scaffold	11802364	1608	14234	246	461	393105	11			2358	3404	0.590767	5762	8111280	1408	7339.78	0.488207				4916	5	1499	1508	99.53	1.006	97.3446	5306	8	1493	1498	99.13	1.0033	97.5056	5478	16	1486	1491	98.67	1.0033	97.7002	5584
ABGO	GCA_000192515.1	YJM269	wine Blauer Portugieser grapes	NA	454; ABI 3730	16.7X	Scaffold	12409319	1179	23452	157	451	58353	67			2131	4045	0.654955	6176	7816080	1266	10525.3	0.49769				4948	23	1448	1502	96.14	1.0372	93.9664	5349	47	1433	1474	95.15	1.0286	94.4401	5593	80	1417	1434	94.09	1.0119	94.8445	5750
ABGP	GCA_000192555.1	CLIB215	NA	New Zealand	454; ABI 3730	16.9X	Scaffold	12438488	1566	16813	203	583	47217	85			1931	4114	0.680562	6045	7315490	1210	7942.84	0.485992				4885	59	1389	1474	92.23	1.0611	92.0377	5290	86	1379	1450	91.56	1.0514	92.2228	5563	178	1344	1378	89.24	1.0252	93.3778	5741
ABGQ	GCA_009014655.1	Pf-1	NA	Japan:Aichi	Illumina Miseq	162.1X	Scaffold	12498706	2404	98362	43	2247	102829	42			2589	3539	0.577513	6128	8344120	1362	5199.13	0.490291	yes			4962	13	1492	1493	99.07	1.0006	99.1579	5350	20	1490	1491	98.93	1.0006	99.229	5543	31	1490	1491	98.93	1.0006	99.2281	5665
ABGR	GCA_000365125.1	M3839	NA	NA	Illumina	165.5X	Scaffold	11550170	120	231486	16	44	683355	6		Brown SD et al., Genome Sequences of Industrially Relevant Saccharomyces cerevisiae Strain M3707, Isolated from a Sample of Distillers Yeast and Four Haploid Derivatives. Genome Announc, 2013 Jun 27;1(3)	1884	3967	0.678004	5851	8330960	1424	96251.4	0.506573	yes	yes		4928	0	1504	1504	99.86	1	99.232	5306	2	1503	1503	99.8	1	99.2591	5476	3	1501	1501	99.66	1	99.3108	5580
ABGS	GCA_000192455.1	CBS 7960	factory that produces ethanol from cane-sugar syrup	Brazil: Sao Paulo	454; ABI 3730	17.0X	Scaffold	12907892	2367	18761	209	1402	65099	66			2081	4076	0.662011	6157	7700380	1251	5453.27	0.476995				4947	43	1434	1502	95.21	1.0474	93.0376	5353	54	1416	1470	94.02	1.0381	93.5227	5585	117	1392	1419	92.43	1.0193	94.131	5757
ABGT	GCA_000365065.1	M3836	NA	NA	Illumina	172.6X	Scaffold	11532651	119	259428	14	52	573220	8		Brown SD et al., Genome Sequences of Industrially Relevant Saccharomyces cerevisiae Strain M3707, Isolated from a Sample of Distillers Yeast and Four Haploid Derivatives. Genome Announc, 2013 Jun 27;1(3)	2623	3237	0.552389	5860	8341950	1424	96913	0.508123	yes	yes		4930	1	1504	1505	99.86	1.0006	99.328	5310	2	1504	1504	99.86	1	99.3285	5480	2	1501	1501	99.66	1	99.4048	5577
ABGU	GCA_014905575.1	Awamori-101	NA	Japan:Okinawa	Illumina MiSeq	175X	Scaffold	11455750	386	65550	50	351	75854	46			2861	2955	0.508081	5816	8282750	1424	29678.1	0.507693	yes	yes		4929	1	1506	1507	100	1.0006	99.3577	5299	1	1506	1507	100	1.0006	99.3576	5469	3	1505	1505	99.93	1	99.3887	5572
ABGV	GCA_001737505.2	wine013	Wine	France	Illumina HiSeq	179.1X	Chromosome	12104055	514	125429	31	169	903648	6	17	Gallone B et al., Domestication and Divergence of Saccharomyces cerevisiae Beer Yeasts. Cell, 2016 Sep 8;166(6):1397-1410.e16	5260	745	0.124063	6005	8400100	1399	23548.7	0.496115	yes	yes		4992	2	1506	1506	100	1	99.6675	5382	3	1506	1506	100	1	99.6679	5550	5	1506	1506	100	1	99.659	5661
ABGW	GCA_000365085.1	M3837	NA	NA	Illumina	185.6X	Scaffold	11530290	113	231369	19	45	684280	7		Brown SD et al., Genome Sequences of Industrially Relevant Saccharomyces cerevisiae Strain M3707, Isolated from a Sample of Distillers Yeast and Four Haploid Derivatives. Genome Announc, 2013 Jun 27;1(3)	2348	3499	0.598427	5847	8331590	1425	102038	0.507099	yes	yes		4923	0	1503	1503	99.8	1	99.246	5300	1	1501	1501	99.66	1	99.3099	5466	3	1502	1502	99.73	1	99.2729	5569
ABGX	GCA_000269885.1	CEN.PK113-7D	NA	NA	454; llumina	18X	Chromosome	11999059	589	48196	74	70	918791	6	16		5336	613	0.103043	5949	8316370	1398	20371.9	0.495789				4992	1	1506	1511	100	1.0033	99.4649	5376	2	1505	1510	99.93	1.0033	99.4978	5565	4	1503	1504	99.8	1.0006	99.545	5679
ABGY	GCA_000308935.1	ZTW1	corn mash used for bioethanol fermentation	China	454; Sanger	20.0X	Contig	11414768	33	556921	8	NA	NA	NA			4966	906	0.154292	5872	8273750	1409	345902	0.514421	yes	yes	Yes	4948	1	1506	1506	100	1	99.5117	5330	2	1506	1506	100	1	99.5105	5506	4	1506	1506	100	1	99.5128	5616
ABGZ	GCA_001737145.2	wild003	Wild	Cote d'Ivoire	Illumina HiSeq	200.4X	Chromosome	12078565	460	103210	33	156	901337	6	17	Gallone B et al., Domestication and Divergence of Saccharomyces cerevisiae Beer Yeasts. Cell, 2016 Sep 8;166(6):1397-1410.e16	5160	851	0.141574	6011	8444450	1405	26257.8	0.497658	yes	yes		4985	3	1506	1506	100	1	99.5647	5380	7	1506	1506	100	1	99.5646	5561	8	1506	1506	100	1	99.5652	5675
ABHA	GCA_001737385.2	wine017	Wine	Spain	Illumina HiSeq	203.9X	Chromosome	12074874	477	114377	32	148	905160	6	17	Gallone B et al., Domestication and Divergence of Saccharomyces cerevisiae Beer Yeasts. Cell, 2016 Sep 8;166(6):1397-1410.e16	5264	741	0.123397	6005	8424000	1403	25314.2	0.497314	yes	yes		4999	5	1506	1506	100	1	99.6625	5385	7	1506	1506	100	1	99.6626	5569	12	1506	1506	100	1	99.6617	5682
ABHB	GCA_014132395.1	P-684	NA	Japan:Nara (NA)	MGI Tech DNBSEQ-G400	207.7X	Scaffold	11492082	901	34008	82	17	883925	6			4822	975	0.16819	5797	8224840	1419	12754.8	0.504434	yes			4945	3	1503	1507	99.8	1.0026	98.4982	5321	6	1500	1504	99.6	1.0026	98.5625	5491	17	1497	1499	99.4	1.0013	98.6215	5592
ABHC	GCA_014132375.1	NYR20	NA	Japan:Nara (NA)	MGI Tech DNBSEQ-G400	208.3X	Scaffold	11518743	220	114682	31	17	892137	6			5116	748	0.127558	5864	8296250	1415	52357.9	0.509083	yes	yes		4977	5	1505	1506	99.93	1.0006	99.4609	5353	7	1504	1505	99.86	1.0006	99.4892	5527	8	1504	1505	99.86	1.0006	99.4818	5626
ABHD	GCA_000190195.1	AWRI796	NA	NA	454	20X	Chromosome	11741670	105	403341	11	89	565854	8	17	Borneman AR et al., Whole-genome comparison reveals novel genetic elements that characterize the genome of industrial strains of Saccharomyces cerevisiae. PLoS Genet, 2011 Feb 3;7(2):e1001287	2479	4252	0.631704	6731	7482070	1112	111825	0.573257	yes			5226	61	1442	1589	95.75	1.1019	85.46	5682	90	1422	1537	94.42	1.0808	85.8912	6042	173	1355	1412	89.97	1.042	87.3221	6354
ABHE	GCA_000325965.1	Lalvin QA23	NA	NA	454	20X	Scaffold	11804088	185	182942	18	185	182942	18	17	Borneman AR et al., Whole-genome comparison reveals novel genetic elements that characterize the genome of industrial strains of Saccharomyces cerevisiae. PLoS Genet, 2011 Feb 3;7(2):e1001287	2906	3703	0.560297	6609	7704450	1166	63805.9	0.559891	yes			5179	35	1463	1588	97.14	1.0854	89.0582	5642	74	1436	1528	95.35	1.064	89.773	5978	140	1410	1457	93.62	1.0333	90.2941	6242
ABHF	GCA_000190215.1	Vin13	NA	NA	454	20X	Chromosome	11667470	158	308189	15	107	700638	7	16	Borneman AR et al., Whole-genome comparison reveals novel genetic elements that characterize the genome of industrial strains of Saccharomyces cerevisiae. PLoS Genet, 2011 Feb 3;7(2):e1001287	2780	3766	0.575313	6546	7605850	1162	73844.7	0.561047	yes			5162	37	1470	1590	97.6	1.0816	88.0915	5600	67	1439	1532	95.55	1.0646	88.781	5927	148	1398	1444	92.82	1.0329	89.7334	6204
ABHG	GCA_000326005.1	FostersO	NA	NA	454	20X	Contig	11684932	222	195316	18	NA	NA	NA	16	Borneman AR et al., Whole-genome comparison reveals novel genetic elements that characterize the genome of industrial strains of Saccharomyces cerevisiae. PLoS Genet, 2011 Feb 3;7(2):e1001287	2171	4690	0.683574	6861	7224870	1053	52634.8	0.587166	yes			5249	106	1406	1571	93.35	1.1173	82.1152	5722	174	1381	1510	91.69	1.0934	82.5029	6097	311	1291	1356	85.72	1.0503	84.6086	6410
ABHH	GCA_000190255.1	FostersB	NA	NA	454	20X	Chromosome	11514552	142	204208	18	90	626897	7	16	Borneman AR et al., Whole-genome comparison reveals novel genetic elements that characterize the genome of industrial strains of Saccharomyces cerevisiae. PLoS Genet, 2011 Feb 3;7(2):e1001287	2459	4152	0.628044	6611	7364450	1114	81088.4	0.574143	yes			5206	64	1436	1571	95.35	1.094	84.9154	5638	108	1402	1520	93.09	1.0841	85.804	5987	185	1349	1401	89.57	1.0385	86.7704	6255
ABHI	GCA_000190235.1	VL3	NA	NA	454	20X	Chromosome	11662230	125	293399	14	84	656188	7	16	Borneman AR et al., Whole-genome comparison reveals novel genetic elements that characterize the genome of industrial strains of Saccharomyces cerevisiae. PLoS Genet, 2011 Feb 3;7(2):e1001287	2935	3577	0.549294	6512	7688000	1181	93297.8	0.558384	yes			5147	41	1453	1574	96.48	1.0832	88.8962	5591	61	1437	1532	95.41	1.0661	89.0984	5898	108	1395	1446	92.62	1.0365	90.1626	6163
ABHJ	GCA_001738135.2	spirits001	Spirits	NA	Illumina HiSeq	246.6X	Chromosome	13250481	2715	45965	78	1476	914813	6	17	Gallone B et al., Domestication and Divergence of Saccharomyces cerevisiae Beer Yeasts. Cell, 2016 Sep 8;166(6):1397-1410.e16	5121	1417	0.216733	6538	8642560	1322	4880.47	0.493416	yes			5048	16	1505	1518	99.93	1.0086	99.3834	5464	24	1505	1512	99.93	1.0046	99.3744	5667	37	1504	1510	99.86	1.0039	99.3993	5840
ABHK	GCA_000275665.1	YJSH1	NA	NA	454 GS FLX Titanium; Sanger	24X	Chromosome	11550521	31	707415	7	17	889647	6	16	Zheng DQ et al., Genome sequencing and genetic breeding of a bioethanol Saccharomyces cerevisiae strain YJS329. BMC Genomics, 2012 Sep 15;13:479	5094	802	0.136024	5896	8346710	1416	372597	0.510453	yes	yes	Yes	4957	0	1506	1506	100	1	99.5331	5341	1	1506	1506	100	1	99.5332	5513	1	1506	1506	100	1	99.5331	5619
ABHL	GCA_000209365.1	T7	oak tree exudates	USA: Babler State Park, Missouri	454; ABI 3730	25.4X	Scaffold	11781395	360	147205	24	212	476142	10			2993	3023	0.502493	6016	8450590	1405	32726.1	0.510636	yes	yes		4961	1	1506	1506	100	1	99.3786	5343	4	1506	1507	100	1.0006	99.378	5527	5	1505	1505	99.93	1	99.4094	5638
ABHM	GCA_000508825.2	IR-2	NA	NA	454 GS FLX; SOLiD 3; ABI 3730xl	26.1X	Scaffold	11464794	322	76451	38	90	513418	8		Sahara T et al., Draft Genome Sequence of Saccharomyces cerevisiae IR-2, a Useful Industrial Strain for Highly Efficient Production of Bioethanol. Genome Announc, 2014 Jan 16;2(1)	1752	4041	0.697566	5793	8242820	1423	35605	0.505286	yes	yes		4902	1	1500	1503	99.6	1.002	99.0467	5269	1	1499	1502	99.53	1.002	99.0746	5446	3	1495	1495	99.26	1	99.1618	5542
ABHN	GCA_000234495.1	EC9-8	wild budding yeast strain	Israel: Evolution Canyon	454 Roche GS Junior	30X	Scaffold	12299848	1088	15539	228	96	541605	9			2123	3722	0.636784	5845	7827160	1339	11305	0.475209	yes			4914	13	1448	1475	96.14	1.0186	94.898	5265	26	1442	1471	95.75	1.0201	95.0878	5488	36	1417	1434	94.09	1.0119	95.7166	5627
ABHO	GCA_000508805.2	NAM34-4C	NA	NA	454 GS FLX; SOLiD 3; ABI 3730xl	31.2X	Scaffold	11563513	154	134202	26	56	406550	9		Sahara T et al., Draft Genome Sequence of Saccharomyces cerevisiae NAM34-4C, a Lactic Acid-Assimilating Industrial Yeast Strain. Genome Announc, 2014 Jan 23;2(1)	1858	3986	0.682067	5844	8324300	1424	75087.7	0.505383	yes	yes		4940	0	1503	1506	99.8	1.0019	99.1672	5310	0	1504	1508	99.86	1.0026	99.1323	5482	1	1500	1503	99.6	1.002	99.2287	5586
ABHP	GCA_002335645.1	Kagoshima no. 2	brewery	Japan:Kagoshima (31.58 N 130.57 E)	PacBio RS II; Illumina Genome Analyzer II	324X	Contig	12317859	33	822716	6	NA	NA	NA	17		2993	3266	0.521809	6259	8795540	1405	373268	0.508124	yes	yes		4969	5	1503	1549	99.8	1.0306	98.7927	5351	7	1503	1548	99.8	1.0299	98.7917	5535	15	1499	1538	99.53	1.026	98.8925	5662
ABHQ	GCA_000292815.1	W303	NA	NA	454	40.0X	Chromosome	12153208	358	261861	15	18	924303	6	18		5276	875	0.142253	6151	8407930	1367	33947.5	0.506122				5036	8	1505	1513	99.93	1.0053	99.1132	5431	14	1502	1508	99.73	1.0039	99.1815	5625	20	1497	1498	99.4	1.0006	99.324	5765
ABHR	GCA_000209345.1	CLIB382	NA	NA	454	5.96X	Scaffold	10255887	12493	840	3265	10262	2711	813			235	2975	0.926791	3210	2283530	711	820.931	0.312991				2835	97	622	643	41.3	1.0337	64.1819	2969	205	545	559	36.18	1.0256	66.3032	3065	364	412	416	27.35	1.0097	70.4392	3123
ABHS	GCA_000192375.1	Y10	coconut	Philippines	454; ABI 3730	6.6X	Scaffold	14267286	4118	2730	994	1157	22204	211			878	4425	0.834433	5303	5385960	1016	3464.62	0.371689				4345	83	1146	1240	76.09	1.082	78.68	4684	143	1105	1174	73.37	1.0624	79.5563	4914	273	1002	1037	66.53	1.0349	82.4263	5082
ABHT	GCA_000192495.1	CLIB324	NA	Viet Nam: Saigon	454; ABI 3730	7.14X	Scaffold	13436208	3538	4260	735	998	24472	173			1322	4612	0.777216	5934	6438460	1085	3797.68	0.441642				4637	73	1259	1378	83.59	1.0945	84.987	5018	121	1222	1314	81.14	1.0752	85.8939	5281	222	1151	1200	76.42	1.0425	87.8435	5502
ABHU	GCA_000192535.1	FL100	NA	NA	454; ABI 3730	7.1X	Scaffold	12415388	3518	4244	728	926	26506	143			1420	4742	0.769555	6162	6984630	1134	3529.1	0.49632				4749	62	1338	1468	88.84	1.0971	86.3068	5158	114	1313	1418	87.18	1.0799	86.8643	5436	234	1237	1299	82.13	1.0501	88.76	5666
ABHV	GCA_001737395.2	wine016	Wine	Italy	Illumina HiSeq	86.1X	Chromosome	12506298	1060	55357	76	454	909672	6	17	Gallone B et al., Domestication and Divergence of Saccharomyces cerevisiae Beer Yeasts. Cell, 2016 Sep 8;166(6):1397-1410.e16	5408	850	0.135826	6258	8539690	1365	11798.4	0.500388	yes			5040	11	1506	1508	100	1.0013	99.6891	5446	14	1506	1507	100	1.0006	99.6893	5649	25	1505	1506	99.93	1.0006	99.7089	5794
ABHW	GCA_000260735.1	Kyokai no. 7	NA	NA	ABI 3730xl	9.1X	Scaffold	12389166	705	120978	33	522	902266	6	16	Akao T et al., Whole-genome sequencing of sake yeast Saccharomyces cerevisiae Kyokai no. 7. DNA Res, 2011 Dec;18(6):423-34	5084	1364	0.211538	6448	8751020	1357	17573.3	0.520455	yes			4967	2	1506	1518	100	1.0079	99.2805	5356	6	1504	1514	99.86	1.0066	99.3421	5535	7	1503	1511	99.8	1.0053	99.3659	5661
ABHX	GCA_004359125.1	IR-2idA30a	NA	NA (NA)	PacBio RSII; IonPGM	94X	Contig	12013960	50	735189	7	NA	NA	NA			4016	2007	0.333223	6023	8482590	1408	240279	0.501333	yes	yes	Yes	4914	2	1506	1506	100	1	99.4647	5290	3	1506	1506	100	1	99.4655	5466	5	1506	1506	100	1	99.465	5575
ABHY	GCA_000365105.1	M3838	NA	NA	Illumina	95.6X	Scaffold	11571570	84	355957	10	34	683967	7		Brown SD et al., Genome Sequences of Industrially Relevant Saccharomyces cerevisiae Strain M3707, Isolated from a Sample of Distillers Yeast and Four Haploid Derivatives. Genome Announc, 2013 Jun 27;1(3)	1973	3886	0.663253	5859	8353320	1426	137757	0.506327	yes	yes		4921	0	1504	1504	99.86	1	99.2072	5298	2	1502	1502	99.73	1	99.271	5474	3	1502	1502	99.73	1	99.2549	5576
ABHZ	GCA_001735825.1	wild007	Wild	Denmark	Illumina HiSeq	214.1X	Chromosome	12811400	1893	60105	61	972	902261	6	17	Gallone B et al., Domestication and Divergence of Saccharomyces cerevisiae Beer Yeasts. Cell, 2016 Sep 8;166(6):1397-1410.e16	5143	1229	0.192875	6372	8590120	1348	6767.78	0.49737	yes			5034	9	1504	1506	99.86	1.0013	99.5559	5434	14	1504	1506	99.86	1.0013	99.5578	5638	27	1504	1505	99.86	1.0006	99.5581	5795
ABIA	GCA_001737175.1	wild006	Wild	Denmark	Illumina HiSeq	246X	Chromosome	12822094	1958	68910	58	1050	901164	6	17	Gallone B et al., Domestication and Divergence of Saccharomyces cerevisiae Beer Yeasts. Cell, 2016 Sep 8;166(6):1397-1410.e16	5133	1251	0.195959	6384	8591610	1346	6548.57	0.497891	yes			5036	6	1504	1509	99.86	1.0033	99.4236	5455	21	1504	1507	99.86	1.0019	99.4226	5646	28	1504	1506	99.86	1.0013	99.4154	5803
ABIB	GCA_001737155.1	wild005	Wild	Denmark	Illumina HiSeq	269.5X	Chromosome	12932175	2141	63521	60	1156	901223	6	17	Gallone B et al., Domestication and Divergence of Saccharomyces cerevisiae Beer Yeasts. Cell, 2016 Sep 8;166(6):1397-1410.e16	5131	1284	0.200156	6415	8603520	1341	6040.25	0.49605	yes			5036	5	1503	1509	99.8	1.0039	99.4468	5447	12	1503	1506	99.8	1.0019	99.447	5645	29	1503	1505	99.8	1.0013	99.4474	5801
ABIC	GCA_001737165.1	wild004	Wild	USA	Illumina HiSeq	99.1X	Chromosome	11884059	235	173354	23	64	887652	6	17	Gallone B et al., Domestication and Divergence of Saccharomyces cerevisiae Beer Yeasts. Cell, 2016 Sep 8;166(6):1397-1410.e16	5114	833	0.140071	5947	8414610	1415	50570.5	0.500418	yes	yes		4969	0	1506	1506	100	1	99.5588	5359	2	1506	1506	100	1	99.5579	5538	2	1506	1506	100	1	99.5581	5648
ABID	GCA_001737265.1	wild002	Wild	Ghana	Illumina HiSeq	157.3X	Chromosome	12009549	305	113281	29	68	904495	6	17	Gallone B et al., Domestication and Divergence of Saccharomyces cerevisiae Beer Yeasts. Cell, 2016 Sep 8;166(6):1397-1410.e16	5173	784	0.13161	5957	8418530	1413	39375.6	0.496022	yes	yes		4979	4	1506	1506	100	1	99.6039	5363	5	1506	1506	100	1	99.6046	5549	6	1506	1506	100	1	99.6039	5656
ABIE	GCA_001737275.1	wild001	Wild	Ghana	Illumina HiSeq	139.3X	Chromosome	12149096	546	89441	42	185	903974	6	17	Gallone B et al., Domestication and Divergence of Saccharomyces cerevisiae Beer Yeasts. Cell, 2016 Sep 8;166(6):1397-1410.e16	5145	906	0.149727	6051	8468990	1400	22251.1	0.498062	yes	yes		4992	1	1506	1506	100	1	99.5218	5382	5	1506	1506	100	1	99.5227	5564	8	1506	1506	100	1	99.5216	5687
ABIF	GCA_001737285.1	wine019	Wine	NA	Illumina HiSeq	145.1X	Chromosome	12203517	638	116053	31	216	893334	6	17	Gallone B et al., Domestication and Divergence of Saccharomyces cerevisiae Beer Yeasts. Cell, 2016 Sep 8;166(6):1397-1410.e16	5321	786	0.128705	6107	8444830	1383	19127.8	0.50043	yes			5011	4	1505	1506	99.93	1.0006	99.7175	5401	8	1505	1505	99.93	1	99.7178	5595	15	1505	1505	99.93	1	99.7176	5706
ABIG	GCA_001737875.1	spirits011	Spirits	NA	Illumina HiSeq	249.9X	Chromosome	12063403	473	159566	24	177	894182	6	17	Gallone B et al., Domestication and Divergence of Saccharomyces cerevisiae Beer Yeasts. Cell, 2016 Sep 8;166(6):1397-1410.e16	5255	714	0.119618	5969	8400440	1407	25504	0.494802	yes	yes		4983	1	1506	1506	100	1	99.6284	5378	2	1506	1506	100	1	99.6318	5560	4	1506	1506	100	1	99.6338	5667
ABIH	GCA_001737885.1	spirits010	Spirits	NA	Illumina HiSeq	212.7X	Chromosome	12395124	1008	79897	49	500	901711	6	17	Gallone B et al., Domestication and Divergence of Saccharomyces cerevisiae Beer Yeasts. Cell, 2016 Sep 8;166(6):1397-1410.e16	5187	1037	0.166613	6224	8520540	1369	12296.8	0.502133	yes			5007	4	1506	1510	100	1.0026	99.5577	5397	5	1506	1510	100	1.0026	99.5579	5585	14	1506	1510	100	1.0026	99.5593	5720
ABII	GCA_001737895.1	spirits009	Spirits	USA	Illumina HiSeq	192.5X	Chromosome	12313585	1068	85804	40	485	900533	6	17	Gallone B et al., Domestication and Divergence of Saccharomyces cerevisiae Beer Yeasts. Cell, 2016 Sep 8;166(6):1397-1410.e16	5143	1003	0.163196	6146	8465140	1377	11529.6	0.499124	yes			5004	9	1505	1507	99.93	1.0013	99.4759	5405	17	1505	1507	99.93	1.0013	99.4744	5592	22	1505	1506	99.93	1.0006	99.4728	5713
ABIJ	GCA_001737985.1	spirits008	Spirits	United Kingdom: Scotland	Illumina HiSeq	183.5X	Chromosome	12409833	1214	91476	41	587	895717	6	17	Gallone B et al., Domestication and Divergence of Saccharomyces cerevisiae Beer Yeasts. Cell, 2016 Sep 8;166(6):1397-1410.e16	5161	1055	0.169723	6216	8493430	1366	10222.3	0.500893	yes			5013	7	1505	1509	99.93	1.0026	99.493	5405	13	1505	1508	99.93	1.0019	99.4928	5597	18	1504	1506	99.86	1.0013	99.5272	5743
ABIK	GCA_001737995.1	spirits007	Spirits	United Kingdom: Scotland	Illumina HiSeq	96.2X	Chromosome	12358422	792	79991	47	325	902532	6	17	Gallone B et al., Domestication and Divergence of Saccharomyces cerevisiae Beer Yeasts. Cell, 2016 Sep 8;166(6):1397-1410.e16	5194	922	0.150752	6116	8451740	1382	15604.1	0.494885	yes			5019	8	1506	1507	100	1.0006	99.6069	5419	14	1506	1506	100	1	99.6074	5602	22	1506	1506	100	1	99.6078	5718
ABIL	GCA_001738005.1	spirits006	Spirits	Brazil	Illumina HiSeq	166.5X	Chromosome	12077255	451	97543	32	112	898007	6	17	Gallone B et al., Domestication and Divergence of Saccharomyces cerevisiae Beer Yeasts. Cell, 2016 Sep 8;166(6):1397-1410.e16	5175	829	0.138075	6004	8384450	1396	26778.8	0.497133	yes	yes		4985	3	1506	1506	100	1	99.6076	5370	3	1506	1506	100	1	99.6082	5544	5	1506	1506	100	1	99.6077	5647
ABIM	GCA_001738015.1	spirits005	Spirits	Brazil	Illumina HiSeq	117.8X	Chromosome	12099394	662	84993	47	263	918833	6	17	Gallone B et al., Domestication and Divergence of Saccharomyces cerevisiae Beer Yeasts. Cell, 2016 Sep 8;166(6):1397-1410.e16	5079	960	0.158967	6039	8383450	1388	18277	0.499116	yes			4988	6	1506	1509	100	1.0019	99.3747	5383	9	1506	1509	100	1.0019	99.3751	5563	13	1504	1504	99.86	1	99.4326	5675
ABIN	GCA_001738105.1	spirits004	Spirits	Brazil	Illumina HiSeq	89.2X	Chromosome	12254298	645	97417	39	268	898061	6	17	Gallone B et al., Domestication and Divergence of Saccharomyces cerevisiae Beer Yeasts. Cell, 2016 Sep 8;166(6):1397-1410.e16	5180	912	0.149705	6092	8455610	1388	18998.9	0.497132	yes			5003	4	1506	1509	100	1.0019	99.6028	5394	8	1506	1509	100	1.0019	99.6032	5586	11	1506	1508	100	1.0013	99.604	5712
ABIO	GCA_001738115.1	spirits003	Spirits	NA	Illumina HiSeq	119.8X	Chromosome	12297656	949	64076	55	415	899100	6	17	Gallone B et al., Domestication and Divergence of Saccharomyces cerevisiae Beer Yeasts. Cell, 2016 Sep 8;166(6):1397-1410.e16	5128	1005	0.163868	6133	8452550	1378	12958.5	0.498713	yes			5010	9	1505	1506	99.93	1.0006	99.5671	5399	11	1505	1505	99.93	1	99.5673	5576	16	1505	1505	99.93	1	99.5669	5703
ABIP	GCA_001738125.1	spirits002	Spirits	France	Illumina HiSeq	121.6X	Chromosome	12083633	375	123871	30	84	899075	6	17	Gallone B et al., Domestication and Divergence of Saccharomyces cerevisiae Beer Yeasts. Cell, 2016 Sep 8;166(6):1397-1410.e16	5246	717	0.120241	5963	8376620	1405	32223	0.493477	yes	yes		4991	2	1506	1506	100	1	99.6771	5376	5	1506	1506	100	1	99.6774	5550	7	1506	1506	100	1	99.6769	5656
ABIQ	GCA_001738225.1	sake007	Sake	Japan	Illumina HiSeq	135.2X	Chromosome	11873460	400	113325	31	123	898715	6	17	Gallone B et al., Domestication and Divergence of Saccharomyces cerevisiae Beer Yeasts. Cell, 2016 Sep 8;166(6):1397-1410.e16	5104	896	0.149333	6000	8393960	1399	29683.7	0.505329	yes	yes		4974	4	1505	1506	99.93	1.0006	99.4778	5356	7	1505	1506	99.93	1.0006	99.4783	5538	8	1505	1505	99.93	1	99.4782	5646
ABIR	GCA_001738235.1	sake006	Sake	Japan	Illumina HiSeq	119.6X	Chromosome	11788988	346	115431	29	93	898709	6	17	Gallone B et al., Domestication and Divergence of Saccharomyces cerevisiae Beer Yeasts. Cell, 2016 Sep 8;166(6):1397-1410.e16	5107	857	0.143696	5964	8387710	1406	34072.2	0.505896	yes	yes		4964	1	1506	1506	100	1	99.5425	5350	4	1506	1506	100	1	99.5435	5529	7	1506	1506	100	1	99.5418	5640
ABIS	GCA_001738255.1	sake005	Sake	Japan	Illumina HiSeq	114.5X	Chromosome	11858350	344	119122	31	87	897207	6	17	Gallone B et al., Domestication and Divergence of Saccharomyces cerevisiae Beer Yeasts. Cell, 2016 Sep 8;166(6):1397-1410.e16	5087	890	0.148904	5977	8392630	1404	34471.9	0.504033	yes	yes		4968	1	1506	1506	100	1	99.53	5355	2	1506	1506	100	1	99.5311	5527	6	1506	1506	100	1	99.5309	5638
ABIT	GCA_001738265.1	sake004	Sake	Japan	Illumina HiSeq	165.2X	Chromosome	11889758	343	145260	25	117	896270	6	17	Gallone B et al., Domestication and Divergence of Saccharomyces cerevisiae Beer Yeasts. Cell, 2016 Sep 8;166(6):1397-1410.e16	5116	885	0.147475	6001	8396480	1399	34664	0.50472	yes	yes		4980	3	1506	1506	100	1	99.5306	5366	4	1506	1506	100	1	99.5308	5545	7	1506	1506	100	1	99.5318	5657
ABIU	GCA_001738345.1	sake003	Sake	Japan	Illumina HiSeq	105X	Chromosome	11947238	207	287959	16	85	903837	6	17	Gallone B et al., Domestication and Divergence of Saccharomyces cerevisiae Beer Yeasts. Cell, 2016 Sep 8;166(6):1397-1410.e16	5050	874	0.147535	5924	8329520	1406	57716.1	0.495847	yes	yes		4960	1	1506	1506	100	1	99.4385	5344	2	1506	1506	100	1	99.4391	5516	4	1506	1506	100	1	99.4387	5626
ABIV	GCA_001738355.1	sake002	Sake	Japan	Illumina HiSeq	120.3X	Chromosome	12068392	329	123548	24	89	915521	6	17	Gallone B et al., Domestication and Divergence of Saccharomyces cerevisiae Beer Yeasts. Cell, 2016 Sep 8;166(6):1397-1410.e16	5254	690	0.116083	5944	8399080	1413	36682	0.492526	yes	yes		4993	4	1506	1507	100	1.0006	99.6833	5381	6	1506	1507	100	1.0006	99.6833	5560	9	1506	1506	100	1	99.6831	5678
ABIW	GCA_001738375.1	sake001	Sake	Japan	Illumina HiSeq	100.8X	Chromosome	11860629	394	95937	38	115	897434	6	17	Gallone B et al., Domestication and Divergence of Saccharomyces cerevisiae Beer Yeasts. Cell, 2016 Sep 8;166(6):1397-1410.e16	5092	901	0.150342	5993	8388170	1400	30103.1	0.505285	yes	yes		4976	2	1506	1506	100	1	99.5262	5364	4	1506	1506	100	1	99.5273	5542	8	1506	1506	100	1	99.5256	5654
ABIX	GCA_001738395.1	laboratory002	Lab	NA	Illumina HiSeq	340.3X	Chromosome	12238557	747	118308	33	76	929633	6	17	Gallone B et al., Domestication and Divergence of Saccharomyces cerevisiae Beer Yeasts. Cell, 2016 Sep 8;166(6):1397-1410.e16	5714	409	0.0667973	6123	8475620	1384	16383.6	0.500304	yes			5032	2	1505	1505	99.93	1	99.9959	5432	2	1505	1505	99.93	1	99.9959	5619	7	1505	1505	99.93	1	99.9961	5748
ABIY	GCA_001738465.1	laboratory001	Lab	NA	Illumina HiSeq	121.6X	Chromosome	12091764	383	112243	34	91	916156	6	17	Gallone B et al., Domestication and Divergence of Saccharomyces cerevisiae Beer Yeasts. Cell, 2016 Sep 8;166(6):1397-1410.e16	5132	876	0.145806	6008	8397100	1398	31571.2	0.496867	yes	yes		4981	2	1506	1506	100	1	99.5264	5373	4	1506	1506	100	1	99.5269	5553	10	1506	1506	100	1	99.5266	5653
ABIZ	GCA_001738485.1	bread004	Bread	Belgium	Illumina HiSeq	94.4X	Chromosome	12381618	763	80612	48	358	905819	6	17	Gallone B et al., Domestication and Divergence of Saccharomyces cerevisiae Beer Yeasts. Cell, 2016 Sep 8;166(6):1397-1410.e16	5095	1037	0.169113	6132	8459590	1380	16227.5	0.49525	yes			5025	12	1506	1509	100	1.0019	99.49	5418	18	1506	1509	100	1.0019	99.4899	5609	23	1506	1508	100	1.0013	99.4734	5734
ABJA	GCA_001738495.1	bread003	Bread	Belgium	Illumina HiSeq	102.5X	Chromosome	12343512	823	70334	56	360	905142	6	17	Gallone B et al., Domestication and Divergence of Saccharomyces cerevisiae Beer Yeasts. Cell, 2016 Sep 8;166(6):1397-1410.e16	5132	967	0.158551	6099	8440480	1384	14998.2	0.494106	yes			5012	5	1506	1510	100	1.0026	99.5004	5411	10	1506	1509	100	1.0019	99.5008	5593	15	1506	1508	100	1.0013	99.5013	5714
ABJB	GCA_001738515.1	bread002	Bread	Belgium	Illumina HiSeq	101.3X	Chromosome	12318890	860	77973	49	384	895381	6	17	Gallone B et al., Domestication and Divergence of Saccharomyces cerevisiae Beer Yeasts. Cell, 2016 Sep 8;166(6):1397-1410.e16	5140	982	0.160405	6122	8458700	1382	14324.3	0.49696	yes			5015	5	1506	1508	100	1.0013	99.4951	5407	7	1506	1508	100	1.0013	99.4949	5587	13	1506	1508	100	1.0013	99.4946	5710
ABJC	GCA_001738585.1	bread001	Bread	NA	Illumina HiSeq	124.7X	Chromosome	12362452	924	65977	49	400	902653	6	17	Gallone B et al., Domestication and Divergence of Saccharomyces cerevisiae Beer Yeasts. Cell, 2016 Sep 8;166(6):1397-1410.e16	5156	995	0.161762	6151	8475830	1378	13379.3	0.497555	yes			5025	4	1505	1506	99.93	1.0006	99.5034	5423	7	1505	1505	99.93	1	99.5033	5596	10	1505	1506	99.93	1.0006	99.5035	5729
ABJD	GCA_001738595.1	bioethanol005	Bioethanol	Brazil	Illumina HiSeq	134.8X	Chromosome	12513145	719	81100	48	299	911927	6	17	Gallone B et al., Domestication and Divergence of Saccharomyces cerevisiae Beer Yeasts. Cell, 2016 Sep 8;166(6):1397-1410.e16	5162	956	0.15626	6118	8464920	1384	17403.5	0.488926	yes			5013	8	1506	1509	100	1.0019	99.4399	5412	13	1504	1507	99.86	1.0019	99.4997	5600	21	1504	1505	99.86	1.0006	99.5015	5725
ABJE	GCA_001738605.1	bioethanol004	Bioethanol	China	Illumina HiSeq	116.6X	Chromosome	11913607	410	108869	35	124	899117	6	17	Gallone B et al., Domestication and Divergence of Saccharomyces cerevisiae Beer Yeasts. Cell, 2016 Sep 8;166(6):1397-1410.e16	5126	874	0.145667	6000	8395940	1399	29057.6	0.503626	yes	yes		4974	1	1506	1507	100	1.0006	99.5201	5364	2	1506	1506	100	1	99.5204	5545	5	1505	1505	99.93	1	99.545	5653
ABJF	GCA_001738615.1	bioethanol003	Bioethanol	China	Illumina HiSeq	106.5X	Chromosome	11869123	194	287022	13	93	929799	6	17	Gallone B et al., Domestication and Divergence of Saccharomyces cerevisiae Beer Yeasts. Cell, 2016 Sep 8;166(6):1397-1410.e16	5107	843	0.141681	5950	8355250	1404	61181	0.501301	yes	yes		4970	0	1506	1507	100	1.0006	99.4296	5357	1	1505	1505	99.93	1	99.4675	5536	3	1506	1506	100	1	99.4304	5640
ABJG	GCA_001738705.1	bioethanol002	Bioethanol	Brazil	Illumina HiSeq	108.2X	Chromosome	12499313	940	58910	58	414	910956	6	17	Gallone B et al., Domestication and Divergence of Saccharomyces cerevisiae Beer Yeasts. Cell, 2016 Sep 8;166(6):1397-1410.e16	5167	1009	0.163374	6176	8506230	1377	13297.1	0.494107	yes			5008	6	1506	1512	100	1.0039	99.4585	5412	11	1505	1509	99.93	1.0026	99.4904	5607	16	1506	1509	100	1.0019	99.4583	5730
ABJH	GCA_001738715.1	bioethanol001	Bioethanol	China	Illumina HiSeq	191.6X	Chromosome	11884406	433	108875	33	124	899607	6	17	Gallone B et al., Domestication and Divergence of Saccharomyces cerevisiae Beer Yeasts. Cell, 2016 Sep 8;166(6):1397-1410.e16	5139	859	0.143214	5998	8401170	1401	27446.7	0.504695	yes	yes		4980	1	1506	1507	100	1.0006	99.5186	5372	2	1505	1505	99.93	1	99.5502	5550	6	1505	1505	99.93	1	99.5501	5656
ABJI	GCA_001738725.1	beer102	Beer	USA	Illumina HiSeq	296.3X	Chromosome	12167973	858	89305	46	395	900905	6	17	Gallone B et al., Domestication and Divergence of Saccharomyces cerevisiae Beer Yeasts. Cell, 2016 Sep 8;166(6):1397-1410.e16	5007	1066	0.175531	6073	8371540	1378	14181.8	0.499097	yes			4986	6	1503	1511	99.8	1.0053	99.0862	5373	6	1502	1507	99.73	1.0033	99.1082	5566	13	1500	1502	99.6	1.0013	99.1573	5682
ABJJ	GCA_001738755.1	beer101	Beer	United Kingdom: England	Illumina HiSeq	229.8X	Chromosome	12358602	1207	88387	44	588	898700	6	17	Gallone B et al., Domestication and Divergence of Saccharomyces cerevisiae Beer Yeasts. Cell, 2016 Sep 8;166(6):1397-1410.e16	5059	1079	0.17579	6138	8440780	1375	10239.1	0.496658	yes			4992	5	1506	1510	100	1.0026	99.2852	5379	7	1505	1509	99.93	1.0026	99.3104	5566	10	1504	1506	99.86	1.0013	99.3447	5694
ABJK	GCA_001738825.1	beer100	Beer	United Kingdom: England	Illumina HiSeq	260X	Chromosome	12349251	1287	89064	43	638	897014	6	17	Gallone B et al., Domestication and Divergence of Saccharomyces cerevisiae Beer Yeasts. Cell, 2016 Sep 8;166(6):1397-1410.e16	5040	1135	0.183806	6175	8438580	1367	9595.38	0.50003	yes			5002	4	1504	1512	99.86	1.0053	99.205	5396	6	1503	1508	99.8	1.0033	99.2336	5583	11	1500	1502	99.6	1.0013	99.31	5711
ABJL	GCA_001738835.1	beer099	Beer	United Kingdom: England	Illumina HiSeq	403.7X	Chromosome	12492134	1493	80648	49	725	897086	6	17	Gallone B et al., Domestication and Divergence of Saccharomyces cerevisiae Beer Yeasts. Cell, 2016 Sep 8;166(6):1397-1410.e16	5045	1179	0.189428	6224	8474170	1362	8367.14	0.498234	yes			5017	8	1506	1512	100	1.0039	99.2492	5419	18	1506	1509	100	1.0019	99.2482	5599	30	1503	1506	99.8	1.0019	99.3607	5732
ABJM	GCA_001738845.1	beer098	Beer	USA	Illumina HiSeq	335.9X	Chromosome	12168513	1067	89544	44	477	902957	6	17	Gallone B et al., Domestication and Divergence of Saccharomyces cerevisiae Beer Yeasts. Cell, 2016 Sep 8;166(6):1397-1410.e16	4987	1141	0.186195	6128	8381430	1368	11404.4	0.503595	yes			4982	10	1503	1513	99.8	1.0066	98.941	5372	11	1502	1510	99.73	1.0053	98.9582	5561	18	1498	1501	99.46	1.002	99.061	5688
ABJN	GCA_001738855.1	beer097	Beer	NA	Illumina HiSeq	287.4X	Chromosome	12808139	1721	69484	58	898	906726	6	17	Gallone B et al., Domestication and Divergence of Saccharomyces cerevisiae Beer Yeasts. Cell, 2016 Sep 8;166(6):1397-1410.e16	5109	1259	0.197707	6368	8608020	1352	7442.27	0.497184	yes			5027	5	1506	1519	100	1.0086	99.3648	5431	9	1506	1519	100	1.0086	99.364	5657	25	1502	1510	99.73	1.0053	99.4641	5807
ABJO	GCA_001738945.1	beer096	Beer	NA	Illumina HiSeq	306.1X	Chromosome	12919454	1958	64374	63	1012	913013	6	17	Gallone B et al., Domestication and Divergence of Saccharomyces cerevisiae Beer Yeasts. Cell, 2016 Sep 8;166(6):1397-1410.e16	5083	1341	0.208748	6424	8622840	1342	6598.29	0.497235	yes			5034	4	1506	1517	100	1.0073	99.337	5442	8	1505	1513	99.93	1.0053	99.3692	5655	14	1504	1509	99.86	1.0033	99.389	5819
ABJP	GCA_001738955.1	beer095	Beer	NA	Illumina HiSeq	259.4X	Chromosome	12742543	1611	72019	54	787	915906	6	17	Gallone B et al., Domestication and Divergence of Saccharomyces cerevisiae Beer Yeasts. Cell, 2016 Sep 8;166(6):1397-1410.e16	5110	1200	0.190174	6310	8595680	1362	7909.71	0.495192	yes			5031	6	1506	1517	100	1.0073	99.4211	5432	16	1506	1516	100	1.0066	99.419	5637	21	1505	1511	99.93	1.0039	99.4398	5809
ABJQ	GCA_001738965.1	beer094	Beer	Germany	Illumina HiSeq	157X	Chromosome	12304834	1132	84344	44	517	893371	6	17	Gallone B et al., Domestication and Divergence of Saccharomyces cerevisiae Beer Yeasts. Cell, 2016 Sep 8;166(6):1397-1410.e16	5046	1126	0.182437	6172	8437340	1367	10870	0.501591	yes			5017	8	1505	1507	99.93	1.0013	99.3242	5406	15	1505	1508	99.93	1.0019	99.3241	5584	19	1505	1507	99.93	1.0013	99.3237	5715
ABJR	GCA_001738985.1	beer093	Beer	Germany	Illumina HiSeq	237X	Chromosome	12141343	804	102699	39	347	898720	6	17	Gallone B et al., Domestication and Divergence of Saccharomyces cerevisiae Beer Yeasts. Cell, 2016 Sep 8;166(6):1397-1410.e16	5024	1052	0.17314	6076	8382900	1380	15101.2	0.500439	yes			4992	5	1506	1512	100	1.0039	99.175	5378	8	1504	1511	99.86	1.0046	99.2297	5574	12	1504	1505	99.86	1.0006	99.2303	5701
ABJS	GCA_001739065.1	beer092	Beer	Belgium	Illumina HiSeq	212.6X	Chromosome	12336308	870	114761	32	385	902325	6	17	Gallone B et al., Domestication and Divergence of Saccharomyces cerevisiae Beer Yeasts. Cell, 2016 Sep 8;166(6):1397-1410.e16	5214	967	0.156447	6181	8501690	1375	14179.7	0.501041	yes			5015	5	1505	1505	99.93	1	99.6232	5407	5	1505	1505	99.93	1	99.6225	5596	9	1505	1505	99.93	1	99.6234	5728
ABJT	GCA_001739075.1	beer091	Beer	Germany	Illumina HiSeq	293.2X	Chromosome	12400786	1064	91027	41	501	920785	6	17	Gallone B et al., Domestication and Divergence of Saccharomyces cerevisiae Beer Yeasts. Cell, 2016 Sep 8;166(6):1397-1410.e16	5193	989	0.159981	6182	8506830	1376	11654.9	0.498517	yes			5004	4	1505	1508	99.93	1.0019	99.5846	5404	9	1504	1507	99.86	1.0019	99.6108	5600	17	1504	1506	99.86	1.0013	99.6113	5736
ABJU	GCA_001739095.1	beer090	Beer	United Kingdom: England	Illumina HiSeq	186.2X	Chromosome	12289934	1089	95161	43	482	914249	6	17	Gallone B et al., Domestication and Divergence of Saccharomyces cerevisiae Beer Yeasts. Cell, 2016 Sep 8;166(6):1397-1410.e16	5051	1068	0.174538	6119	8419880	1376	11285.5	0.497887	yes			5001	8	1505	1507	99.93	1.0013	99.3642	5389	10	1505	1507	99.93	1.0013	99.3638	5575	13	1503	1504	99.8	1.0006	99.4185	5702
ABJV	GCA_001739105.1	beer089	Beer	Germany	Illumina HiSeq	137.9X	Chromosome	12286626	1098	88763	39	505	898771	6	17	Gallone B et al., Domestication and Divergence of Saccharomyces cerevisiae Beer Yeasts. Cell, 2016 Sep 8;166(6):1397-1410.e16	5037	1096	0.178705	6133	8417560	1373	11190	0.499161	yes			5002	3	1504	1512	99.86	1.0053	99.1905	5386	6	1503	1511	99.8	1.0053	99.2171	5575	16	1500	1502	99.6	1.0013	99.2997	5704
ABJW	GCA_001739185.1	beer088	Beer	Germany	Illumina HiSeq	200.5X	Chromosome	12223673	593	124715	31	214	898704	6	17	Gallone B et al., Domestication and Divergence of Saccharomyces cerevisiae Beer Yeasts. Cell, 2016 Sep 8;166(6):1397-1410.e16	5237	790	0.131077	6027	8403470	1394	20613.3	0.49306	yes	yes		4990	1	1505	1505	99.93	1	99.6388	5379	3	1505	1505	99.93	1	99.6391	5555	8	1505	1505	99.93	1	99.6387	5665
ABJX	GCA_001739215.1	beer087	Beer	Germany	Illumina HiSeq	205.1X	Chromosome	12293008	1080	83685	47	490	901378	6	17	Gallone B et al., Domestication and Divergence of Saccharomyces cerevisiae Beer Yeasts. Cell, 2016 Sep 8;166(6):1397-1410.e16	5059	1028	0.168885	6087	8392630	1379	11382.4	0.49516	yes			4987	4	1504	1506	99.86	1.0013	99.3741	5382	8	1504	1506	99.86	1.0013	99.3763	5557	12	1503	1503	99.8	1	99.4082	5677
ABJY	GCA_001739225.1	beer086	Beer	Belgium	Illumina HiSeq	198.7X	Chromosome	12362330	1150	83683	44	563	904236	6	17	Gallone B et al., Domestication and Divergence of Saccharomyces cerevisiae Beer Yeasts. Cell, 2016 Sep 8;166(6):1397-1410.e16	5174	1019	0.164541	6193	8506470	1374	10749.9	0.500957	yes			5012	7	1505	1505	99.93	1	99.495	5401	10	1504	1505	99.86	1.0006	99.5213	5595	16	1504	1504	99.86	1	99.5227	5722
ABJZ	GCA_001739235.1	beer085	Beer	Belgium	Illumina HiSeq	342.8X	Chromosome	12479185	1128	77557	46	533	905422	6	17	Gallone B et al., Domestication and Divergence of Saccharomyces cerevisiae Beer Yeasts. Cell, 2016 Sep 8;166(6):1397-1410.e16	5191	1060	0.169573	6251	8555030	1369	11063.1	0.500914	yes			5017	5	1505	1511	99.93	1.0039	99.5696	5413	10	1504	1509	99.86	1.0033	99.5947	5615	22	1504	1509	99.86	1.0033	99.5961	5761
ABKA	GCA_001739305.1	beer084	Beer	Belgium	Illumina HiSeq	204.5X	Chromosome	12144452	607	139482	30	228	920590	6	17	Gallone B et al., Domestication and Divergence of Saccharomyces cerevisiae Beer Yeasts. Cell, 2016 Sep 8;166(6):1397-1410.e16	5178	902	0.148355	6080	8450910	1390	20007.3	0.50064	yes			4984	3	1506	1507	100	1.0006	99.6122	5376	7	1506	1507	100	1.0006	99.6118	5557	10	1506	1507	100	1.0006	99.6127	5673
ABKB	GCA_001739335.1	beer083	Beer	Belgium	Illumina HiSeq	83.8X	Chromosome	12105178	496	135572	30	182	918687	6	17	Gallone B et al., Domestication and Divergence of Saccharomyces cerevisiae Beer Yeasts. Cell, 2016 Sep 8;166(6):1397-1410.e16	5184	880	0.145119	6064	8437820	1391	24405.6	0.500943	yes	yes		4987	1	1506	1506	100	1	99.6102	5377	3	1506	1506	100	1	99.6105	5565	8	1506	1506	100	1	99.6106	5677
ABKC	GCA_001739345.1	beer082	Beer	Belgium	Illumina HiSeq	175.3X	Chromosome	12182436	1018	95511	42	468	898634	6	17	Gallone B et al., Domestication and Divergence of Saccharomyces cerevisiae Beer Yeasts. Cell, 2016 Sep 8;166(6):1397-1410.e16	5001	1082	0.177873	6083	8365480	1375	11967	0.499325	yes			4977	3	1503	1510	99.8	1.0046	99.0612	5364	6	1502	1507	99.73	1.0033	99.083	5546	11	1499	1500	99.53	1.0006	99.1562	5675
ABKD	GCA_001739355.1	beer081	Beer	Belgium	Illumina HiSeq	143.7X	Chromosome	12259592	1119	92335	44	537	900662	6	17	Gallone B et al., Domestication and Divergence of Saccharomyces cerevisiae Beer Yeasts. Cell, 2016 Sep 8;166(6):1397-1410.e16	5093	1047	0.170521	6140	8436770	1374	10955.8	0.500832	yes			4998	3	1506	1507	100	1.0006	99.4465	5403	7	1506	1506	100	1	99.4447	5579	15	1506	1506	100	1	99.4456	5710
[truncated: 1,566 more rows]
[truncated: 13 more columns]

## Sheet: Column_title
Column title	Comment
[truncated: 63 more rows]
